# Supplementary material for: Sphingosine 1-phosphate mediates adiponectin receptor signaling essential for lipid homeostasis and embryogenesis
Source: Nat Commun. 2022 Nov 22;13:7162. doi: 10.1038/s41467-022-34931-0 (PMC9684441; doi:10.1038/s41467-022-34931-0)
Supplement: Supplementary file 4 — Supplementary Data 1-7 [file 41467_2022_34931_MOESM4_ESM.zip]

Archive with 15 entries (14 files):
- Supplementary Files NCOMMS-21-38753A/
- Supplementary Files NCOMMS-21-38753A/Supplementary Data 3 Mouse Embryo Proteomics.xlsx
- __MACOSX/Supplementary Files NCOMMS-21-38753A/._Supplementary Data 3 Mouse Embryo Proteomics.xlsx
- Supplementary Files NCOMMS-21-38753A/Supplementary Data 2 Embryo Lipidomics.xlsx
- __MACOSX/Supplementary Files NCOMMS-21-38753A/._Supplementary Data 2 Embryo Lipidomics.xlsx
- Supplementary Files NCOMMS-21-38753A/Supplementary Data 4 MEFs Lipidomics.xlsx
- __MACOSX/Supplementary Files NCOMMS-21-38753A/._Supplementary Data 4 MEFs Lipidomics.xlsx
- Supplementary Files NCOMMS-21-38753A/Supplementary Data 5 Other assays.xlsx
- __MACOSX/Supplementary Files NCOMMS-21-38753A/._Supplementary Data 5 Other assays.xlsx
- Supplementary Files NCOMMS-21-38753A/Supplementary Data 1 Embryo Genotypes.xlsx
- __MACOSX/Supplementary Files NCOMMS-21-38753A/._Supplementary Data 1 Embryo Genotypes.xlsx
- Supplementary Files NCOMMS-21-38753A/Supplementary Data 6 HEK293 Lipidomics.xlsx
- __MACOSX/Supplementary Files NCOMMS-21-38753A/._Supplementary Data 6 HEK293 Lipidomics.xlsx
- Supplementary Files NCOMMS-21-38753A/Supplementary Data 7 C.elegans Lipidomics.xlsx
- __MACOSX/Supplementary Files NCOMMS-21-38753A/._Supplementary Data 7 C.elegans Lipidomics.xlsx
