# Supplementary material for: Sphingosine 1-phosphate mediates adiponectin receptor signaling essential for lipid homeostasis and embryogenesis
Source: Nat Commun. 2022 Nov 22;13:7162. doi: 10.1038/s41467-022-34931-0 (PMC9684441; doi:10.1038/s41467-022-34931-0)
Supplement: Supplementary file 4 — Supplementary Data 1-7 [file 41467_2022_34931_MOESM4_ESM.zip › Supplementary Files NCOMMS-21-38753A/Supplementary Data 3 Mouse Embryo Proteomics.xlsx]

## Sheet: Normalized Abundance
Mouse Embryos E12.5
Proteomics
		Gene Symbol	WT#1	WT#2	WT#3	DKO#1	DKO#2	DKO#3
normalized abundance		Dync1h1	102828	101697	105289	104764	95706.6	109973
		Syne2	42259.3	40624.3	41280.2	42024.1	42876.4	43211.1
		Flna	62186	65627.5	67199.6	64757.5	62129.6	60068.5
		Macf1	38385.9	38669.9	40156.7	39100.2	38235.8	41547.7
		Plec	43686.5	44831.1	45475.4	43019.5	40954.1	46793.1
		Tln1	39543.5	41528	41132	39667.6	39480.1	38109.4
		Map1b; Mtap1b	50781.5	51384.5	50571	47535.4	39723.4	52648
		Myh9	54502.4	52167	53288.5	57422.1	59307.6	57803.3
		Spna2; Sptan1	42987	44463.7	46092.8	45121.6	41554.7	42412.8
		Spnb2; Sptbn1	31550.3	32738.9	33476.1	34235.4	32867.7	34135.4
		Flnb	47612.4	50766.5	50509.1	47024.4	46508.4	48951.8
		Fasn	68132.7	67830.4	70988.3	61866.8	59862.8	64075.3
		Myh10	50055.5	49979.5	51244.4	54949.4	55436.5	53853.3
		Apob	60703.7	62651	60053.9	34275.8	22255.3	38525.9
		Numa1	30022	30476.8	30784.2	29744.2	30812.3	30624.7
		Mki67	33297.4	30630.6	29405.5	36262	42478.9	30728.3
		Gcn1l1	34410.1	33099.8	33345.1	31960	33416.5	33437.2
		Tpr	35217.5	35268.8	36497.3	36836.6	36297.2	33040.1
		Prpf8	41360.9	40390.7	41003.6	40849	41650.4	40961.2
		Nes	42688	38981.5	37245.1	36905.8	33929.2	36778.2
		Snrnp200	36355.3	35491.4	36204.3	35642	37956.5	35880.2
		Cltc	31762.1	32789.7	33923.1	34191	31870.4	33537.1
		Lrp1	23181.6	25073.9	26276.5	23880.5	23353.6	25511.2
		Fn1	25788.7	28668.1	27583.2	25195.3	20746.6	26979.2
		Cad	28913.8	27447.4	28007.4	30137.4	31999.5	29177.8
		Top2b	27808.9	28088.8	28929.1	28544.4	30343.6	29136.5
		Huwe1	22000.8	21825.9	22901.5	22988.7	21680.3	21521.2
		Tln2	16104.2	16670.4	16247.6	15792.5	15941	15963.2
		Acly	34682.7	34216.9	34518.5	36536.9	35290.8	38251.3
		Vcl	33223.6	33298.8	32538.3	35047.5	35502.3	33886.1
		Map4; Mtap4	36246.7	36101.1	35326	32049.8	27683.5	33692.9
		Hspa8	56599.7	55060.9	56116.5	51625.4	55002.9	53329.3
		Hnrnpm	24407.1	24439.2	24882.4	24249.6	25179.4	24220.4
		Col12a1	16616.2	19513.9	19965.5	15880.3	15028.1	20639.2
		Trp53bp1	21517.2	20991.1	20578.9	21575.3	20725.9	21545.1
		Akap12	22148.9	21759.4	20549.8	19882.3	18690.2	20458.6
		Srrm2	18189.9	17319.7	13451.4	17230.5	18918.2	16732.7
		Afp	71606.9	76124.2	76583.5	50586.7	33402.9	62496.1
		Cnot1	24734.4	23815.5	23356.1	23436.4	24483.3	25089.1
		Ranbp2	22252	21104.7	20601.5	22193.1	22433.2	22621
		Pkm	52707.6	51131.5	51573.7	73581.4	67999.1	59085.6
		Hspa4	28222.9	27074.3	27229.3	27945.7	27495.7	27671
		Ckap5	28106.2	27005.6	27574.9	26047.6	24944.8	27628.2
		Uba1	26759.2	27574.9	28836.8	26702.3	25123.5	29137.2
		Actn4	16020.7	15868.1	15770.5	16400.7	17080.6	15901.2
		Dpysl2	30967.2	33005.6	35599.6	29333.8	25334.1	29738
		Ubr4	15989.7	15764.2	15472.5	16068.1	15539.1	16421.1
		Vcp	40015.1	39905.6	40782	40464.1	39431.6	38119.6
		Acaca	15660.8	14956.8	15356.6	14830.1	14873.1	14785.4
		Hsp90aa1	35062	33902.3	33422.1	37074.4	36035.6	32105.8
		Map2; Mtap2	24836.6	25954.4	26975.5	17321.6	11432.9	27474.8
		Arid1a	13095.8	13135.7	11953.8	12988.3	12969.3	13034.8
		Dst	11735.5	11548.2	11418.2	11804.7	10920	12647.1
		Eprs	29508.4	29229.1	29612.4	30190	30600.8	30413.5
		Dnmt1	21319	20158.4	19724.3	18743.5	20996	19505.4
		Iqgap1	18977.4	18787.2	18593.9	18618.4	18834.6	19116.3
		Top2a	17334.1	15433.4	14531.8	16752.1	19580.8	16015
		Smc1a	23630.3	22860.2	22190.7	23318.8	25086.5	24012.9
		Tubb2b	2623.1	2782.2	2833.2	2488.4	2127.8	2953.5
		Chd4	13519.3	13418.4	13118.3	12378.6	13782.8	13672.4
		Tubb2a	1355.5	1552.9	1623.1	1293	944	1613.6
		Actg1	848.1	939.9	853.6	319.9	361.8	982.7
		Flnc	10730.1	13262.2	12849.5	10487.2	10307.7	11922.2
		Hspa5	42798.4	42320.1	42077.1	46477.2	45954.7	40530.1
		Actb	891.2	948.7	789.2	509	417.9	898.5
		Eef2	40533.1	40660.1	42093.2	39647.3	38508.2	40862.5
		Lrpprc	20506.2	19939.3	19477.4	20063	20542.6	20257.8
		Mybbp1a	23285.9	22456.2	22360.8	22316.3	24410.9	20859.6
		Dhx9	22435.4	22730.8	23824.1	22517.4	22394.4	22721.6
		Dock7	17345.1	17998.4	19567.1	18848.2	17276.7	18384.5
		Tubb5	9197	9340	9242.6	9350.6	8815.8	9021.8
		Tuba1a	1317.5	820.6	742.9	786.5	1151.2	1402.7
		Cct3	26212.8	27632.8	28781.5	29857.5	26889	26928.5
		Birc6	10075.1	9930.8	9902.2	9588.9	9527.6	9885.7
		Smchd1	21199	20863.6	21794.6	21517.7	22948.7	21614.2
		Atp5b	21965.7	23455.9	25232.9	23315.4	23066.6	21272.1
		Actn1	12041	11948.7	11853.9	12353.2	12965.8	11568.8
		Tubb3	10516.3	11609.5	13251.6	9986.9	7870.6	10713.4
		Prrc2c	23366.2	22704.6	20761.6	17889.8	18663.5	22309.3
		Hsph1	23610.8	23428.2	23871.5	22736.2	22550	21606.4
		Mcm2	20241.3	19240.2	18761.2	18629.3	20129.6	18792.3
		Ank2	9122.6	9723.6	10440.5	9046.9	7050	10189.5
		Rrbp1	20841.6	23504.3	21232	20321	18161.4	19232
		Ipo5	22027.3	20557.4	20568.3	21805.1	22563.8	20317.2
		Dpysl3	18069.1	20360.1	23034.7	17580.5	14940.8	20557.8
		Nasp	34229.6	29652.9	27007.3	33844.3	38843.4	30967.6
		Cand1	31483.3	31423.5	32853.8	32758	30758.3	31203.2
		Dctn1	15527.4	15623.9	15917.9	15915.6	14853.5	16714.4
		Hsp90ab1	33301	33402.9	34239.7	34108.7	33363.8	30212.6
		Eif4g1	17927.9	16971.7	17353.4	16394.4	17407.3	17170.9
		Akap9	13381.3	13640.3	14317.6	13146	12100.4	14304.3
		Smc3	18994.8	18487	18700.5	19914.3	21262.7	20112.8
		Usp9x	15837.9	15614.6	16070.6	15599.6	14935.4	15840.1
		Lmnb1	37204.7	37044	37199	37593.8	38647.7	35397.6
		Vars	21686.1	21117.4	21132.2	22610.3	23237.2	21865.9
		Tubb4b	636	638.7	637.5	670.8	613.5	557.2
		Uggt1	16466.1	16643	17296.9	17160.5	16639.4	17151.9
		Rif1	14476.6	13329.3	13127.2	13601.9	14818.5	12968
		Eno1; Gm5506; Eno1b	44524.4	43171.7	42813.1	71020.5	64204.3	46456.4
		Hspa9	20686.5	20230.1	20962.4	21782.3	22752.4	18976.6
		Smc2	28959.2	27725.3	27518.6	29096.5	31899.7	28823
		Ddb1	23914.1	23318.1	22796.2	22943.8	23709	23111.2
		Sf3b3	22287.3	22156.2	21836.7	22539.1	22247.1	20714.1
		Ctnna1	16592.5	15906.1	15651.1	15226.2	16457	15682.2
		Mcm3	18816.2	17235.9	16956.9	18475.8	21125.7	17286.7
		Hdlbp	20706.5	20818.8	20593.3	19811.7	19351	20197.7
		Cct8	31383.9	30835.6	31807.3	32715.9	32382.9	31827.3
		Atrx	12521.5	12382.5	12018.6	11660.5	13016.5	12710
		Tubb4a	2518.3	2776.9	3161.2	2533.3	1962.2	2732.3
		Sfpq	18497.2	18762.4	18020.2	17072.9	18354.8	19813.8
		Polr2a	12961.9	12222.7	11671.8	13802.9	14432.1	12478
		AI314180	12817.5	12495	12322.2	12712.9	12797.8	12679.7
		Hspd1	46309.4	44287.7	43110.6	48430.8	50722.6	43363.6
		Atp1a1	6886.4	6747.9	6925	6644.6	6605.5	6521.5
		Cct4	23353.6	23526.9	25771.3	24233.7	23410.2	23918.9
		Smarca4	13191.3	13009.6	12842.8	12995.3	13819.3	12808.6
		Prrc2a	14424.1	13693.5	12989	12987.5	13662.4	13861.3
		Kif5b	11258.8	11273.3	11116.4	10647.6	10584.5	11486.3
		Clasp1	14461.3	14463.5	15692.4	14067.2	13394.5	15086.7
		Trim28	30221.2	29457.2	29882.8	29049.6	30504	28428.1
		Upf1	13886	13760.2	13653.4	12753	13236.9	13749.5
		Trip12	11674.9	11721.1	12126.8	11324.9	11499.5	11886.1
		Aars	20410.3	20245.1	20975.3	20117.4	19348.8	20217.8
		Edc4	12317.3	12483.6	12608	11004	10999.7	12099.6
		Kif5c	9920.1	10319.6	10964	10058.6	8623.7	11606.6
		Hsp90b1	32641.6	32396.4	31264.9	35339.2	36447.8	30985.4
		Iars	22842.9	22621.8	23536.3	24215.4	22772.6	22801.5
		Stip1	22531.8	22731.9	23565.2	24449.1	23764	21021.8
		Immt	21246.3	21188.6	21308.9	21873.8	22571.6	22857
		Tuba1c	489	533.3	490.5	463.9	520	505.9
		Anxa6	19371.7	23234.1	24616.1	22096.5	20221.9	21085.5
		Son	8307.9	8199.3	6822.6	8235.1	8360.8	7669.5
		Ddx17	14959	15056	15080	16244.2	16225.3	14986.1
		Xpo1	26658.3	26137.2	25045.8	27909.4	28574.3	25907.7
		Igf2r	15167.2	16408.7	16403.2	17992.5	17364.1	16132.4
		Atp5a1	40683.5	40801.4	40535.5	41218.9	42157.1	42369
		Hspg2	8023.7	8468.6	8356.1	9289.4	7765.8	8445.6
		Psmd1	16724	16093.7	15670.7	17135	16731.5	16146.8
		Hcfc1	14833.1	15041.8	14860.9	13067	13509.7	14850.2
		Nedd4	15289.1	14665.7	14716.3	12709.4	13248.2	14305.1
		Fbn2	7272	8068.7	6435.4	6029	5661.7	6572.5
		Gapdh; Gm20899; LOC100042025; Gapdh-ps15; Gm12033	40297.4	38341.6	37855.7	47571.4	47655.7	43065.1
		Ddx5	18900.6	18211.1	18191.8	15003.2	15588.4	17779.9
		Tuba4a	1651.4	1820	1513.8	1570.1	1861.2	1443.3
		Vim	30507.2	30205.9	32570.3	27426.8	27745.5	29364.5
		Usp47	17038	16897.9	16845.5	16373.6	15874.5	16927.5
		Hnrnpl	17792.4	18315.8	19563.7	18256.2	18405.1	18238.2
		Sf3b1	14477	14077.6	13956.6	15677.2	15478	14966.1
		Pcm1	8768.2	8492.8	8558.8	9142.3	10641.9	8162
		Ddx21	19232.2	18101.4	16923.6	19301.5	17673.6	18512.6
		Pgk1	23364.9	22351.3	22496.5	40192.8	38353.9	28912.4
		Igf2bp1	21368.6	20177.4	19561.7	22374.2	24961.8	20530
		Chd8	9720.5	9545.5	9028.2	8663.5	9432.3	9518.6
		Ap2a1	10705.2	10938.1	11182.6	10027.5	9827	11034.3
		Copb1	14612.5	14704.2	14599	14378.7	14106.9	15025
		Acin1	16517.6	16173.3	15021.3	15886.9	16720.9	15316.1
		Baz1b	17297.1	16735.1	17189.2	17012.4	18841.1	17297.1
		Npepps	20438.8	20442.7	20927.8	21420.1	19893	21537.2
		Gtf2i	20777.8	20168.9	19697	19415.6	20987.7	19130.5
		Ncam1	17228.2	20713.2	22528.4	17473.4	11948.1	18726.1
		Atp2a2	12035.5	11617.3	11178.4	13036.4	12657.2	11678.1
		Clip1	7289.5	7514.8	7287.6	6963.1	6969.5	7169
		Trf	33215	37026.6	39544.6	23979.2	16754.8	31479.1
		Copa	18590.3	18419.2	18211.5	17495.3	17827.2	18660.4
		Ap2b1	8313.2	8718.5	9189.8	8182.3	8148.4	8702.2
		Eif3a	24169.9	24230.8	24589.9	24284.7	24417.6	24584.7
		Cct2	29652.8	29201.8	30605.4	30951.5	31611.6	30213.9
		Tcp1	30258.4	29654.8	30760.7	30427.3	29581.4	29853.6
		Mllt4; Afdn	11970	12458.7	13178.7	12740.5	11934.3	12506.6
		Tjp1	14468.9	14506.7	14424.5	14580.3	15806	14238.3
		Ncapd2	15632.9	14560.9	14434	14367.1	15831.4	14385.6
		Supt6; Supt6h	7149.9	7421.6	7408.8	6860.3	7037.4	7162.6
		Ilf3	13063.2	12998.1	12468.4	13102	13795.8	13883.5
		Pdia4	20805.2	21449.9	22331.1	22419.9	21411.2	20610.6
		Ncl	52297.5	49575.5	46425.2	52608.2	55649.6	46467.1
		Dhx15	17113.1	16422.5	16471.6	16979.3	16744	17271.5
		Lars	15647.6	15550.4	16119.5	16495.1	15736.8	15954.1
		Smc4	19624.7	19054.2	19305.2	19276.6	21522.2	19247
		Glg1	15577.3	15300.1	15664.2	15348.8	15839.4	15936.4
		Psmc1	16945.2	17006.5	17157.9	16874.5	15506	15901.8
		Hnrnpa2b1	20321.5	22814.6	23741.8	23370.3	19464.2	20137.2
		Kpnb1	22278	20726	21130.7	22707	23474.8	21206.4
		Idh1	15251.3	16237.1	17417.3	17859.1	16108.5	17205.7
		Dchs1	7330.2	7377.4	7984.4	6793.9	6736.3	7403.7
		Tubb6	8499.5	8650.6	9181.1	8549.7	8114.1	8389.2
		Dpysl4	17997.3	19292	20801.5	17222.7	14643.4	19242.6
		Epb4.1l3; Epb41l3	7717.5	8029.9	7755.2	7229.1	6900.5	8046.6
		Clasp2	9251	9419.6	9685.6	8348.4	7890	9925.2
		Mcm7	16518.1	15829.2	16160.3	15941	16957.8	15476.3
		Snd1	23553.6	23250.6	23984.4	24172	23123.8	24259.3
		Myo5a	12266.7	12137.2	12412.6	11936.1	10923.5	13689.6
		Atp1a3	5308.6	5854	6429.4	4546.4	3383.1	6385.8
		Gart	16751.1	16202.1	16598.5	16412	16534.8	16383.3
		Hadha	13394.6	13672.5	13489.4	11773.3	12708.1	13171.3
		Ube4b	12026.2	12019.2	12131.5	11248.4	11094.8	11944
		Mcm6	17693.9	17158.4	17051.4	17034.2	18219.4	16254.7
		Trrap	11034.4	10787.8	10687.7	9845.8	10446.8	11252.2
		Ctnna2	8039.3	8666.4	9067.7	7335.7	6172.7	9529
		Pds5a	14495	13917.8	13925.7	14125.6	15062.4	14270.1
		Epb4.1l2; Epb41l2	12797.8	12483.9	12512.6	12409.9	13732.7	13710.6
		Sf3a1	17937.6	16974.2	16710.8	16161	17593	18083
		Msn	12195.3	11490.8	11682.8	13619.7	13340.2	12951.6
		Ptk7	10586.5	11381.5	11694.6	10965	10983.3	11027.7
		Cse1l	21724.8	21876.6	23274.1	22159.6	21883.9	20486.1
		Nup93	14414.4	14173	13996.8	14075.3	14732.9	14001.2
		Zfp462	11682.3	10799.2	11169.9	12053.7	12647.2	11660.3
		Ruvbl2	13047.9	13269.1	13863.2	14698.6	15323.5	13786.1
		Mdc1	6255.5	5979.6	5793.1	6214.9	7092.1	5729.9
		Plxnb2	15129.6	15419	15410.3	14885	15581.2	15537.7
		Ikbkap	14019.8	13491	13230	13642.4	14088.7	14010.9
		Cct7	23533.7	22908	23216	23828.5	24190.7	24685.1
		Pds5b	22239.1	22139.9	22670.3	22990.6	24667.8	22965.5
		Tpp2	14355.8	13958.9	13945.7	14046.6	14522.1	14657.1
		Agrn	7862.8	8277.5	8214.9	7940.3	7080.4	8180.4
		Xpo5	15016.9	14023.1	12738.9	14037.7	14663.4	14375.6
		Khsrp	18465.7	18469	17578.6	18660.4	17943.1	17069.4
		Eef1a1; LOC101056619	33110.5	31707.9	30868.1	31165.7	32177.4	32536.3
		P4hb	37132	37627	35937.8	39474.7	38965.5	34952
		Syncrip	24259.6	24318	24928.9	23687.2	23456.1	21459.8
		Msh6	14329.6	13615.9	13301.2	14603.5	16768	14083.8
		Serpinh1	25138	26878.5	26429.5	26829	27536.9	25568.1
		Aldoa	16129.7	16879.1	17535.5	30707.2	27553.5	18869.8
		Eftud2	20080.9	20717.7	21146.1	20278.5	20036.5	19775.7
		Nono	15117.1	15026.8	15013.8	14286.8	14919.1	15479.9
		Cep170	11455.8	11569.8	12347.6	9356.2	8149.4	11885.4
		Pfkl	6472.1	6719.2	7069.3	12634	10704.8	8084.8
		Dido1	7138.2	7081.1	6822.7	6291.6	6407.7	7054
			15468.3	14668.7	15540.1	15816.1	15643.4	14905.1
		Eif4g3	6983.8	6652.4	6897.1	6919.9	7688.1	7913.3
		Adnp	13428.4	13289.1	13339.9	12350.5	12833.4	13541.5
		Epb4.1; Epb41	11165.2	10513	10669.8	10632.4	9597.5	11163.9
		Ctnnb1	12293.1	12726.6	12951.1	11615.7	11359.8	12176.6
		Parp1	12937.5	13033.6	13187.1	14189.5	14433.3	13378.2
		Supt16; Supt16h	15622.7	14632.9	14244.5	15939.1	17683	16128.7
		Mthfd1	19159.5	18649.3	18398.2	20363.5	20219.9	19190.1
		Nup155	12320.8	12200.8	12142.8	12303.7	12997.6	12297.6
		Kif15	10748.4	9985	10191.1	10591.6	10601.3	10395.4
		Ndufs1	13269.5	14135.4	14643.8	13991.7	13589	13441.2
		Ddx3x	28887.3	27953.5	28482.3	25138.4	26470	27765.7
		Ddx42	7054	6935.1	7224.3	6457	6700.6	7140.1
		Psmc3	17851.1	17359	17638	17849.1	17394.6	16143.1
		Tcof1	13923.2	13935.2	11170.5	14057	15951.1	12705.8
		Nop56	12182.8	12864.8	12585.1	13155.9	13201.9	12167.4
		Mdh2	26686.8	26727.8	27470.7	26756.8	24943.1	28190.9
		Dnm1l	20936.6	20575.9	20856.4	20227.3	18774.6	21971.1
		Fkbp4	28919.5	27903.8	28330.8	30829.4	31001.1	28844.2
		Bod1l	4657	4481.2	4506.3	4427.9	4544.1	4556.3
		Smarca5	11525	10703.4	10615.5	10634.9	12239.7	11361.6
		Tufm	16148.3	16035.5	15670.7	16141.6	16687.1	16406.7
		Actc1	126.9	168.4	151.1	112.5	108.6	146.7
		Ganab	13175.7	13836.8	14387.9	14020.9	13507.3	14166.6
		Psmd2	17167.3	16738.9	16969.8	16688.9	16538.6	16286.3
		Cdc42bpb	9713.8	9758.3	9877.4	9731.8	9393.8	10119.7
		Sart1	8176.9	8150.6	8186.2	7915.3	8085.9	7680.8
		Nnt	12555.1	12788.8	12637.5	12277.3	13433.5	12747.5
		Cand2	11040.6	10916.3	11067.8	10151	10696.2	10590.9
		Iqgap2	7213.2	7052	7169.7	7604.9	7664.5	7539.3
		Crmp1	13134.2	14667.1	15396.2	13136.5	10307.5	14750.8
		Hnrnpu	36098.5	35051	33412.9	34877	36269.2	34965.9
		Copb2	16725.2	17226.1	16221.7	16106.2	16289.8	16565.7
		Ddx46	10361.3	10075.5	9140	10249	9906.2	10680.2
		Eif3c	11183.7	11287.7	11219	11851.1	12146.8	11060.1
		Prep	17977.9	17764.4	18280.9	18262	18121.6	18140.3
		Psip1	26582.6	25146.8	24893	26795.8	32946	26812.1
		Alb	22604.2	27216.9	31319.3	17785.1	11562.3	21428.4
		Nup98	10801.9	10705.2	10678.1	10387	10761.1	10340.8
		Pabpc1	19363.3	18595.2	18651.1	17638.5	19017.6	18678.8
		Fubp1	16995.8	17053.8	16524	16389	16101.1	15452.6
		Kdm1a	8944.1	8736.6	9157.9	9138.4	9691.3	9227.3
		Hyou1	15909.3	15757.8	15615	15813.6	16364.4	15348.5
		Fat4	7551.8	7614.7	7701	6968.2	7173.3	7485.5
		Smarcc2	9794.4	10025.7	11092.1	9740.4	10231.6	10970.2
		Zfml; Zfp638	9270.1	9448.8	9723	8575.9	8152	8997.9
		Pcbp1	14180.8	14775.5	15353	13931.7	14106.9	14324.4
		Lmnb2	13889.9	13627.8	13680.7	13984.3	14312.3	12980.3
		Rrm1	19431.1	17869.3	17778.8	19738.5	20913.7	19505.4
		Pdcd11	8973.2	8644.2	8806.4	9369.7	9877.4	8645.4
		Ptprf	4312.7	4300.3	4452.4	4347.8	3853.8	4635.4
		Eea1	11881.2	12072.8	11949	11600.8	11115	11767.9
		Nefm	16799.7	17917.4	18271.2	16740.6	10976.9	16683.4
		Hectd1	8589.2	8601.4	8698.3	7004.8	7541.1	8443.2
		Nipbl	6857.5	6913.7	7047.7	6666.9	6774	6931.6
		Tnks1bp1	5148.6	5077.6	5008.7	5047.2	4570.9	4783.1
		Map1a; Mtap1a	8348.7	8457.8	8283.3	7617	7095.8	8736.3
		Ap1b1	4640.7	4762.9	4997.4	4700	4591.6	4918.9
		Hnrnpul2	14676.1	14626.4	13237.9	14511.5	14963.2	14770.5
		Hnrnpk	24829.9	25011.7	26757.8	25355.6	25230.3	24142.2
		Ephb2	5068.1	5364.1	5543.3	5032.9	4857.2	5597.1
		Cap1	13824.4	13945.9	14608.5	15269.9	13641.6	14466.4
		Rpn1	18696.7	20026.3	20501.5	20336.1	19858.8	19246.3
		Mia3	10611.9	10391.2	10215.9	9867.9	9862.6	10586.5
		Hk2	10387.7	9874.3	9688.5	17900.8	17661.3	11297.9
		Nup214	10001.5	9935.5	9759.1	9559.2	9635.8	9992.2
		Ogdh	10388.3	10368.8	10985.6	10042.5	10283.6	10665.6
		Aco2	16575	17160.2	18963.5	17324	16876.4	17404.4
		Ubap2l	9028.3	9366.8	8517.8	7785.6	7782.2	7994.3
		Xpo7	8484.1	8555.8	8269.1	7985.5	8226.1	8293.1
		Pygb	15756.5	16484.9	16695.2	16552.3	15076	16665.1
		Gdi2	9762	10005.1	10414.4	11274.7	10695.1	10840
		Rcc2	16968.7	16439.5	16222.2	16660.4	19439.8	18406.9
		Psmc5	10402.1	10699.6	11237.1	11152.3	9929.6	10084.3
		Ankrd17	7693	7344.3	6957.4	6793.3	7054.6	7526.8
		Pold1	11807.6	11538.7	11336.6	12562.5	13397	12431.2
		Lig1	12498.9	11294.9	11274	12186	14596.6	12193.1
		Mcm4	14594.5	14087.5	14168.2	13650.6	14822	13262.9
		Dis3	9523.7	9525.5	9843	9937.8	9987.8	9798.8
		Dars	18052.5	17715.8	17655.3	16403.5	15988.2	16052.9
		Ubr5	9601.8	9123.2	8966.1	9117.3	9760.2	9561.4
		Pdia3	32724.1	33801.8	34817.8	35620.6	33933.2	29695.9
		Grlf1; Arhgap35	7583.3	7663.6	7991.6	6976.6	7066.8	7683.1
		Gmps	15481.1	14681.7	15077.9	15003.2	15409.7	15223.9
		Polr2b	5902.8	5724.7	5943.1	5442.4	5640.7	5798
		Ccdc88a	8290.3	8288	8475	7840.8	7373.6	8572.5
		Sec31a	12065.3	12876.3	12841.6	11880.1	11557.2	12666
		Ktn1	15921.3	15872.4	17250.3	15758.4	15014.5	15494.5
		Ap2a2	4683.2	4613.8	4512.9	4652.4	4575	4786.9
		Gdi1	7026	7207	7532.4	7163.9	6698.2	8759.4
		Apoa4	14380.1	16240.7	16011.9	12136.1	7399.2	12965.8
		Trio	7171.4	7431	7745.3	7034.6	6564.7	7795.4
		Lonp1	10115.9	9761.3	9431	11480.3	11660.7	10389.9
		Dock1	7913.2	7766.4	7368.7	7611.9	7822.8	8231.9
		Sept2	11039.4	11011.6	10911.3	11573.2	11685.5	11492.7
		Zfhx3	6802.1	7174.8	6766.6	6221.4	6613.3	6836.5
		Qars	15423.3	14658.4	15004.4	15679.9	15294.2	15896.3
		Prpf6	11949.1	12076.9	12702.2	11863.6	12274	12668.3
		Hsd17b4	14156.2	13972.9	14004.6	14527.6	14625.4	14682.5
		Kif1a	3580.3	3454.4	3716.5	3679.7	3252.9	4210.7
		Mtor	8190.4	8301.3	8428.2	8612.9	8528.6	9006.9
		Cdc5l	15465.5	14772.5	14477.4	13300.9	13785.4	14269.4
		Igf2bp3	15051.6	14623.2	14416.8	15203.2	16259.4	14353.8
		Nrd1	14863.2	15172.2	15352.8	13470.7	13427.5	14529.3
		Msh2	8910.7	8481.9	8486	8982.2	9624.2	8938.2
		Hnrnph1	12983.3	13198.8	12352.3	13395.2	12762	12524.4
		Kif4	11397.1	10611	10310.9	10465.7	11837.3	10388.2
		Tars	12421.7	12168.9	11615.3	11928.2	11944.4	12475.2
		Crocc	4888.4	4818.7	5117.2	5711.1	5532.5	4897.9
		2610301G19Rik; Ccar2	14325.5	14649.3	15140.8	14489.8	14073	14202.1
		Ckap4	11954.2	13227	13847.5	13513.3	12879.2	12064.9
		Fbn1	4575.1	5391.6	4311.3	3695.7	3415.6	4238.8
		D10Wsu52e; Rtcb	12252.3	12382.8	12690.8	12875	12595.1	11781.6
		Ckb	17875.7	18563.7	22614.5	20995.7	16996	18224.5
		Smarcc1	9431	8512.1	8404.4	9008.4	11271.5	9196.2
		Rtn4	13587.5	14854	16260.3	13760.1	11866	13320
		Ube2o	7667.7	7539.5	7860.6	7252.1	7677.2	7916.8
		Ywhae	19648.8	19261.9	19630.6	22111.3	21500.4	20686.6
		Cul4b	7080.8	6918.1	6744.5	6385.9	6231.8	6727.3
		Klc1	8593.4	8616.9	8756.4	7805.4	7295.6	8991.3
		Abcf1	6930.8	6848.1	6743.2	7269.1	10328.3	7547.7
		Plaa	8234.6	8270.9	8784.6	8806.5	8142.4	8316
		Tmpo	5274.2	5317	5352.1	4493.4	5178.8	4578.1
		Eif4a1	10433.5	10094.5	10061.2	9600.1	10201	10302
		Top1	19771	20105.6	17940.9	19123	20421	18891.8
		Supt5; Supt5h	7745.8	7579.8	7174.5	7565.8	7708.6	7576.3
		Cat	9132.3	9116.7	9584.3	10288.2	10439.4	9266.1
		Vcan	10367	11549.9	9048	9352.9	9224.3	10014.8
		Hnrnpa1	14903.4	17243.6	20430.8	17161.9	15121.1	14345.4
		Skiv2l2	12747.8	12182.5	12019.3	12427.8	13308.3	12610.6
		Prrc2b	5061.6	5029.5	4856.8	3497	3371.3	4652.9
		Rangap1	14297.5	13346	13069.4	11844.8	13468.4	13188.6
		Sec23a	10159.8	10898.9	10976.5	10064.2	9954.8	10704.2
		Golga3	5448.5	5554.2	5824.7	5151.7	4970.8	5287
		Lamc1	8681.8	8715.4	8630.4	10852.9	10662.2	9120
		Aifm1	8633.5	8325.2	8480.3	8999.7	8892.4	9081
		Dsp	7483	8389.7	7810.9	7376.7	5593.8	4869.5
		Ptpn23	8328.4	8478.8	8645.1	8468.2	8357.1	8831.9
		Pa2g4	19720.9	18927.2	18540.8	19333	20133.1	18987.6
		Hip1	8408.1	8146.7	8142	8217.4	8168.3	8632.7
		Wdr1	10756.9	11210	11606.4	10704.9	10401.7	10577.6
		Psmc2	17096.2	16369.4	16443.4	17325.4	17344.2	17437.9
		Nckap1	11053.9	11217.4	11198.9	11654.6	11186.2	11834.5
		Aldh18a1	8760.7	9066.4	9971.2	7501	7289.6	8569
		9830001H06Rik; Soga1	6451.8	6632.7	6796.2	5371.2	5272.5	7025.6
		Dhx30	9649.7	9961.3	10444.7	9319.1	9944.3	9570.6
		Eif2s1	9383.1	8793.7	8432.8	9545	9978	9444.2
		Pbrm1	9861.2	9710.8	9719.3	9552.2	10553.7	9730.5
		Dpp3	13834.3	13431	13467.8	14055.3	13420.7	14015.7
		Rdx	7336.3	7358.8	7498.3	7257.5	7019.9	7422.3
		Ube3a	8207.4	8094.4	8105.2	8680.7	8152.5	8181.7
		Ruvbl1	14954.4	14987.6	15616.8	16476.3	15985.7	14422.1
		Rars	13242.7	13061.2	13496.4	13671.2	14085.4	13731.2
		Lrrc40	14765.6	14581.8	14427.7	15152.6	15155.4	15436.8
		Ahctf1	5291.7	5120.1	5043	5074.2	5560.3	5206.2
		Arhgef2	5830.7	5751.4	5978.7	5369.8	5559.8	5972.5
		Utp20	10528.1	9850.1	8957.1	10183.5	11477.1	10113.1
		Matr3	16785.5	16769.9	17971.1	15926.7	17249.7	17102.3
		Jup	4785.3	5031.2	4978.9	3889.9	3470.7	3638.7
		Map4k4	5823.4	5988.4	6293.5	4933.4	4559.8	6025.9
		Bag6	7057.6	7087	7357.7	6362.2	6791.5	7036.4
		Golga4	5589.1	5696.7	5981.2	5536.2	5427.8	5619.7
		Pdcd6ip	10681.6	10579.3	10400.9	11352.4	11271.1	11217.7
		Hspa4l	4871.6	4653.7	4838.4	5121.9	4928.1	5166.5
		Eif4g2	11395.6	11156.6	11070.3	10825.2	10530.1	11074.2
		Nsf	14336.9	14755.4	15389	14421.1	13875.1	15438.1
		Cul1	9959.9	9548.3	9344.2	10118.6	10821.1	10747.9
		Sdha	14151.2	14541.6	14803.1	15700.9	15243.5	14887.3
		Eif3b	9682.1	9116.8	7904.1	9831	10140.2	9205.2
		Eif5b	15595.1	15444.1	13127.4	16634.3	17271.2	15904.2
		Psmd12	12161.8	11555.6	11315.9	12686.5	12451.5	12464.4
		Atic	14987	14845.4	15114.3	15436.4	15597.8	14664.7
		Puf60	13779.5	12915.7	12945.2	13047.9	13183.6	13674.7
		Akap13	7060.6	6963.4	6713.4	6034.8	6184.8	6586.9
		Myo18a	6635.8	6763.4	7257.8	6568.9	6374.7	7254.2
		Pard3	4502.4	4438.2	4530.4	4321.9	4952.1	4665.8
		Ints1	6628.6	6493.6	6668.3	6419.5	6785.7	6687
		Ddx1	14657	14492.4	14252.3	14612.8	14883.8	14754.8
		Sucla2	11141.1	11038.7	10960.8	11571	11971.7	12099.3
		Cul7	7118.4	7421.1	7999.7	6210.6	6744.2	6894
		Pitrm1	12215.2	12482.2	12848.3	13444.1	13665	12491.4
		Spag9	6388.6	6413.3	6366.3	6317.4	6434.2	6234.2
		Pcbp2	5755	5768.9	5891.1	4699	5072.6	5464.2
		Gtf3c1	6389.3	6162.3	5995.7	6204.8	6761.8	6458.8
		Tfrc	9002.6	8963.3	8516	11567.1	13768.3	10945.8
		Clip2	7378.4	7649.7	7970.7	6773.6	6145.1	7333.5
		Azi1; Cep131	8359.3	8103.4	8102.2	8882	8895.1	8074.1
		Ep400	8212.7	8141	7910.4	5783	6018	7658.2
		Ogt	11080.5	10580	10738.3	11999	12356.9	11967.2
		Atp1a2	321.1	345.8	378.1	313.1	276.9	429.8
		Ctnnd1	8911.1	9642.6	10673.1	9206.9	8859.6	8865.3
		Smg1	3034.1	3016.1	3237.9	3150	3050.5	3152.7
		Fam120a	5868.9	6370.5	6583.6	5882.6	6031.2	6059
		Zmym4	7640.2	7383.4	7398.4	6710.8	7016	7298.7
		Ubqln2	6473.2	5936.8	6206.1	6391.4	6242.9	5638.9
		Por	12489.8	12697.1	12848.5	13190.3	13063	13160.9
		Uqcrc2	10305.5	10368.3	10487	9865.9	10427.7	10554
		Csde1	15256.9	14291.4	14665.7	11749.4	12485.4	14448.5
		Plxna1	4362.1	4580.6	4800.8	4761.8	4302.2	4873.6
		Tkt	20921.3	20444	19329.2	22476.7	22909.6	22114.7
		Uba6	8793.1	8945.4	9483	9771.6	8528.6	8732.3
		Ehd1	5388.6	5637	6003.8	5599.1	5611.4	5736.9
		Farp1	9015.4	9593.4	9033.5	8514.3	9465	9575.3
		Ppp2r1a	11638.2	11906.2	11932.7	12116.9	11082.9	11094.4
		Lamb1	13390	13809.5	13374.7	15281.2	15260.5	13685.5
		Usp24	5523	5519.2	5612	5617.1	5487.3	5536.8
		Cnn3	7594.8	6995.9	6684.1	5454.6	6078.5	6654.1
		Ehmt2	5522.7	5541.8	5650.2	5429	5669.1	5394.6
		Pfkm	5053.9	5277.2	5213.6	5358.6	5143.5	5362.3
		Calr	19251.2	20125.1	18963.3	20423.5	19973.3	17983.3
		Cops4	6980.9	7420.3	7623.2	7717.7	7054.7	6947.1
		Myh3	2399.5	4081.4	3650.2	2059.6	1797.3	2658.4
		Sec63	10198.4	10334.1	10186.2	10209.8	11088.1	10313.4
		Psmd3	13222.1	12586.2	12744.1	13651.7	14324.5	14083.2
		Anapc1	7632.8	7613	7779	7236.2	7375.3	7666.5
		Myo1b	14861.4	14661.4	14989	14934.1	14502.3	16283.9
		Scrib	4035.6	3861.8	3979	3993.3	4201.5	3609.4
		Pcnt	4600.3	4306.7	4452.5	4299	4308.2	4571.8
		Hnrnpf	11276.9	11177.8	11070.7	12269.8	11680.8	10377
		Dync2h1	7409.5	7311.7	7236.2	6915.2	7005.9	7953
		Mprip	6209.7	6501.6	6889.5	6091.5	5712.2	6622.1
			9670.8	9818.7	9667.5	9293.1	9403.3	9117.9
		Zfhx4	5955.6	5700.2	5813.4	5116.9	5220	5564.3
		Chd7	4960.2	4404.4	4380	4922.1	4885.8	4576.4
		Rbm26	9354.1	9033.3	8719.1	8586.7	8765.6	8799.8
		Rps6ka3	7102	7394.3	7200.6	7149.6	7423.4	7396
		Basp1	15328.5	15705.8	15218.5	15522.9	14031.8	16719.6
		Nefl	7995.2	8654.8	8693.3	7511.9	5084.2	7852.5
		Psmc6	15969.8	15561.5	15628.5	15635.7	15018	15167.4
		Rai14	7059.2	7171.3	7421.8	7276.5	7089.8	7423.1
		Rps3	34218.8	33494.7	33945.5	34093.4	36340.4	34032.8
		Pfas	9483.6	9498.6	9838.8	10140.4	10284.6	9933.1
		Scfd1	9305.1	9380.4	9170.8	9078.7	9187	9567.7
		Sec16a	3026.4	3092.8	2953.6	2719.6	2632.3	3128.7
		Gemin5	8319.1	8202.1	8110.9	8239.5	8952.2	8247.6
		Idh2	12043.7	12449.4	13277.3	14111.9	13268.7	12527.8
		Tjp2	8949.3	8684.9	8609.7	8471.3	9708.4	8508.2
		Dhx29	7462.3	7225.6	7092	6727.9	7034.8	7322.2
		Sin3a	6563.7	7005.1	7425.1	7352	7495.8	6764.2
		Rnf40	8584.6	8469.1	8623.6	8339.1	8656.3	8567.8
		Smu1	14282.6	13868.8	14263.9	14589.5	14908.8	14402.6
		Wars	9121.4	8795.5	9115.3	9597	9580.2	9683.2
		Nvl	7926.3	7990.3	8501.6	7452.5	8418	7357.7
		6330407J23Rik; Soga3	5276.1	5573.1	6014	5109.3	4565.8	5906.4
		Itsn1	8170.6	8308.3	8470.6	8718	8583	8262.6
		Gigyf2	6012.1	5718.1	5765.4	5502.5	6107.1	5904.6
		Zfr	8595.5	8770.4	8978.8	8042.5	8070.5	8476
		Nsfl1c	9395.8	9228.2	9714.1	9993.6	9065.5	8552.9
		Usp7	13277.1	12985.5	13108.5	13528.5	13778.3	13747.5
		Ago2; Eif2c2	6313	6403.7	6140.5	6739.9	6777.6	6762.8
		Kif11	6684.1	6089.7	5976.9	5618.9	6028.9	6155.1
		Rpl5	15649	15040.7	15085.3	16253.2	17024.9	16160.1
		Kif1b	2228.7	2135	2163	1811.1	1933.5	2291.1
		Pak2	6354.4	6335	6697.2	6499.8	6185.9	5987.3
		Ddx19a	8055.3	7717.1	7536.7	8203.9	8408.6	8293.9
		Gapvd1	4550.3	4504.9	4426.7	4307.2	4197.5	4687.4
		Lmna	10133.1	11280.2	11688.2	9331.1	9553.5	10797
		Dctn2	14630.3	14772.8	15240.5	13995	13168.2	13243.2
		Ywhaz	18453.4	17900.5	17591.2	18947.7	18503.8	19061.2
		Ap2m1	11261	11408.6	11871.5	11038.9	10688.2	12068.7
		Exosc10	6057.8	5725.3	5786.1	5854.5	6457.7	6389.2
		Tbcd	4547	4399.4	4208.1	4797.3	4738.3	4553.2
		Mta1	12724.6	12788.5	12562.9	11864.4	12928.9	12760.4
		Napa	4109.4	4161.6	4098.6	4331.5	4214.8	4385
		Acaa2	5389.5	5470	5579.4	5256.5	5085.1	5071.1
		Psmd11	12370.5	12139	12592.6	13035.7	12130.8	12367.1
		Nudc	14527.1	13824.9	13682.2	14840.8	14889.6	12774.5
		Dbn1	11932.7	12142.5	11709.1	10490.3	10085.2	11084.9
		Whsc1; Nsd2	4714.3	4484.7	4556	3980.3	4536.1	4508.3
		Fh1	14034.1	14049.6	14031.3	14234	14455.3	13867.2
		Cul3	11545.2	11170.6	10777.5	11459.3	11250.5	11697.1
		Pola1	9155.1	8377.7	8352.8	8752.2	9390.7	8540
		Cttnbp2nl	6596.5	6471.3	6560	6141	5815	6285.1
		Mars	10442	10479.9	10753.7	10877.2	10707.4	10812.7
		Nup107	11269.3	11082.7	10507.3	11201.7	12337.1	11287.1
		Igf2bp2	6494.5	7551.1	9363.9	8459.9	7204.9	6193.1
		Zcchc11	5642.6	5642.7	5523.4	5820.9	5958.7	5397.7
		Ank3	5688.5	5916.5	5953.9	5762.4	5511.7	6404.2
		Kars	18618	17866.1	17505.7	18477.2	19320	17948.2
		Nup210	4678.8	4621	4603.7	4794.7	5029.9	4806.3
		Acaa1a	4412	4311	4196.4	4480.5	4602.7	4302.3
		Xrn2	7465.2	7092.5	7150	6836.9	7225.2	7644.1
		Llgl1	4373.7	4541.4	4723.8	4545.7	4445.6	4453.9
		Sec23b	4806.1	4690.2	4712.7	4660.1	4779.1	4774.7
		Srp54a; Srp54b	9342.9	9085.6	8791.6	8484.9	8915.4	8943
		Uba2	11571.8	11019	10854.5	12272.1	12423.2	11257.7
		Cct5	23842.9	23589.1	23567.4	24321.9	24084.7	23430.9
		Oxct1	10118.6	10678.2	10932	9878.3	9928.5	10405.8
		Pcx	5956.7	6429.9	6568.7	6387.6	6434.9	6417.1
		Yars	13234.5	13171.3	13337.6	14232.4	13350.5	13688.9
		Pafah1b1	7919.8	8325.3	8987.7	8601.6	8118.3	8721.9
		Lcp1	3755.3	3685.2	3679	5007.9	5024.6	4496.7
		Hnrnph2	3787	3669.4	3534.9	3798.3	3785.9	3752.6
		Ehmt1	5691.7	5683.5	5834.7	5731.9	5971.8	5912.2
		Farsb	11277.2	11076.7	11186.9	11007.2	11283.2	11189.8
		Ago1; Eif2c1	5092.4	4753.4	4815.2	4600.7	4325.6	5164.5
		Ap3d1	11480.3	11774.6	11229	11459.5	10531	11688.5
		Dpysl5	13860.2	14395.3	15335.4	13969.6	11874.8	16460.5
		Champ1; Zfp828	7401.8	7199.3	6975.3	7132.4	7732.7	7608.6
		Tomm70a	13002.4	12958.8	12672.4	13325	13784.4	12637.8
		Trim24	5040	4996.1	4837.8	4981.7	5194	5120.5
		Lta4h	10571.5	10780.8	10322.5	10585.9	10607.2	10938
		Naa15	8181.4	8176.6	8479.1	8268	7795.8	7616.1
		Dync1li1	14458.2	14390.3	14725.6	13381.1	12818	15915.6
		G3bp1	10271.6	10627.7	11362.5	8668.4	9477.5	9191.2
		Wapal; Wapl	8602.9	8374.8	8134.2	8209.4	9099.9	8096.1
		Pdcd4	7886.4	8469.6	8232.7	9249.3	9891.1	8528.4
		Gpsm1	6305.8	6413.8	6405.8	5842.6	5814.6	6492.4
		Ssrp1	7923.2	8049.4	7813.5	8035.3	8603.7	7678.1
		Actr3	13287.2	13618.9	13973	13290.5	12650.5	13808.9
		Uso1	8901.2	9341.5	9530.1	9439.9	8620.6	8929.1
		Vat1	8294.1	8497.5	8630.2	8255.1	7413.2	9131.6
		Atp6v1a	10750.4	11280.2	12582.6	11967.9	11231.7	11537.7
		Dnm2	5283.2	5157.9	5154.4	5276.7	5360.9	5588.1
		Nars	7509.7	7016.9	7184.6	7640.6	7859.7	7611.3
		Dip2b	4651.2	4616.8	4739.6	4526	4385.4	4992.9
		Marcks	12925.3	11214.8	11126.7	14290.2	16847.9	13929.4
		Tmpo	9433.7	9407.2	9578.4	7540	7263.1	9005
		Ddah2	9151.7	9657.2	10302.8	10181.3	9230.8	8811.4
		Serbp1	13367.3	13135.9	12789.6	13893	14896.1	13342.4
		Txlna	8037	7614.9	7849.4	6658.1	6909.3	7068.5
		Phgdh	14072.9	14020	14148	13975.1	13079.1	13595.8
		Ipo7	9665.4	9027.3	8868.2	9747.9	9680.3	9485.1
		Hbb-y	27660.7	31587.2	30711.5	35150.2	51169.4	25197.6
		Dicer1	7818.8	7809.3	8034.8	7857	7977.1	7752.3
		Tpi1	19116	18993.6	18608	32458.8	29047.9	20961.6
		Nsun2	5720.9	5355.1	5229	5737	6080.7	5359.1
		Arcn1	13750.6	13833.3	14728.2	13684.2	13674.9	14608.8
		Vps13c	5502.7	5311.2	5507.8	5649.8	5517.8	5997.5
		Suclg2	6664.2	6335.2	6388.1	6721.8	7195.5	6432.3
		Dnajc7	10431.7	9994.7	10187.2	9372.7	9135.8	9828
		Usp5	11730.4	11977.8	12753.4	12215.4	11091	11316.8
		Sept9	12494.3	12635.2	13582.9	11702.2	11148.2	11729.6
		Fscn1	13037.4	13813.3	16370.7	13980	12762.1	13195.5
		Sept7	12648	12359.1	12314.9	13644.7	13826.5	14539.5
		Opa1	8921.5	8728.1	8643.2	9097.4	8721	9176.3
		Erc1	11090.6	10851.6	11350.7	10396.1	9792.4	10341.4
		Kntc1	9792.2	9185.1	8864.4	9470.6	9855	9191.2
		Acat1	7248.4	7900.7	8062	7345.6	7028.6	8205.7
		Elmo2	5651.5	5853.1	5795.5	5239.2	5350.7	5864
		Ddx39b	11021.5	10119.5	9222.1	10547.5	10543.5	10290.4
		Myef2	8289.1	8185.7	8591.5	8510.2	8242.8	8798.8
		Ranbp3	8147.2	8234.1	8399.7	7917.5	7561.2	7261.1
		Nup188	5838.6	5549.2	5185.9	5314.1	5656.9	5711.2
		Gatad2b	4899	4824.5	4715.4	3881.9	4003.5	4452.4
		Ezr	9313	8860.4	9325.1	9705.7	8894.3	9825.4
		Slc12a7	6188.4	5837.7	5786.1	5489.9	6182.1	6113.6
		Kif21a	5208.8	5182.4	5502	5505	5056.9	5571
		U2af2	12567	12458.4	13054.1	13829.5	13651.3	11983.9
		Dync1i2	6959.4	6350.7	6457.4	7151	8179.6	8263.1
		Krt14	962.8	643.7	516.1	509.1	503.4	336.3
		Arid1b	5750.1	5790.6	5754	5605.7	5600.2	6052.4
		Mthfd1l	7198.2	6882.6	6980.3	8468.4	8634.2	7104.4
		Rps4x	22135.9	21877.1	23332.4	22459.1	22632.2	20934.3
		Srrt	12700.3	12344.7	12745.1	12196.6	12285	12461.5
		Pogz	7140	6918.7	6803	6419.6	6807.3	6999.5
		Pgm2	7456.1	7242.5	7134.8	12255.2	11021.9	8341.9
		Pnn	12557.5	11695.2	10579	12504.4	13395.8	12669.9
		Pgam1	7577.5	7889.8	8498.1	13137	10846.2	8432.4
		Ttc3	5072.8	5067.4	4802.6	4397.6	4332.3	5082.3
		Hba-x	30009.9	32662.3	30349.1	37041.3	62720	27494.7
		Ipo9	10875.4	10405.8	9704.6	11031.5	11278.4	11046.6
		Impdh2	8000.7	7421	7503.7	8178.3	8435.5	7468.5
		Ppia	28048.4	27250.6	26926.1	30037.5	29707.8	29270.3
		Klc4	5191.8	5322.2	6043.9	5341.5	5040	5529.5
		Pacs1	5753.1	5734.8	6023.6	5402.8	5171.6	5830.1
		Eif3l	14097.9	13731.1	13184.6	14100.7	14063.2	13462.1
		Vcpip1	6587.8	6571.6	6841.3	6202.7	6136.6	6810.9
		Ptprs	3534.8	3523	3639.2	2841.6	2642.8	3785.7
		Arhgap21	4740.2	4406.5	4678.1	4787.8	4595	5191.5
		Adprh	10330.3	10369.3	10173.7	10061.9	10384	10747.3
		Rps3a; Rps3a1	17970.6	18639.4	19756.3	19187.5	18303.1	16983.6
		Eif2s3x	9145.8	8692.9	8685.2	8660.5	9066.2	8829.8
		Hspa2	934.7	899.7	951.9	943.4	847.5	903.2
		Pak1	3745.2	3780.8	3818.8	3787.9	3389.7	3712.5
		Emilin1	5479.2	5904.2	5711.8	6156.3	5788.7	5716
		Eif2a	10902	10555.4	10054.8	10204.9	10774.6	10877.8
		Strap	7968.8	8053.6	7890.4	7758.9	7824.3	7691.7
		Nbea	3060.2	3208.6	3370.5	2856.3	2513.7	3458.8
		Ubqln1	3914	3760.7	3875.1	3795.4	3777.9	3569.2
		Atxn2	7606	7531.5	6917.5	6941.6	6719.3	7602.3
		Rrp12	7465	7144.8	6978	7241.3	7313.1	6914.1
		Npm1	14409.7	13856	12794.8	15203.5	16220.6	12587.3
		Sae1	14121.8	13664.7	13279.7	14572	14672	14717.4
		Aco1	8550.8	8788.4	8772.7	9006.4	8464.9	9297.2
		Rufy3	6554.7	6791.8	7279.2	6287.4	4905.8	7320.3
		Mtdh	7622.8	7419.5	6897.6	7487.1	7630.4	7932.9
		Aldh2	8761.4	8869.8	8912.4	9212.5	8951.8	9043.8
		Rplp0	37382.3	35760	33838.8	36442.1	38640.9	35830.5
		Got2	10622.1	10286	10231.4	11351.7	11439.5	11572.6
		Limch1	6042.6	5961.3	5657.1	5342	4924.2	5897
		Srp68	6581.1	6437.5	6351.9	6573.1	6781.6	6667.3
		Smc5	6730.7	6320.7	6199.8	6429.5	6743.5	6557.8
		Trap1	11741.5	11556.8	11536.5	12804.7	13122.8	11667
		Nxf1	7231.9	7377.1	7688.6	8023.9	8360.5	7740.4
		Vdac1	13462.5	13688.3	14139.2	13950.5	14266.6	13854.2
		Atp2b1	2382.2	2415.7	2382.7	2747.3	2687	2693
		Mtr	6572.8	6715.1	6594.1	6084.3	6559.1	6574.8
		Pcbp3	1563.8	1545.8	1565.9	1511.5	1338.7	1643.9
		Rock2	3034.4	3015.7	3038.2	3119.5	3223.8	3466.5
		Cs	9026.4	9148.6	8930.1	8913.2	9180.3	9291
		Ppp2cb	1733.3	1632.3	1814	1810.9	1545.8	1766.9
		Arvcf	5896.1	5594.5	6172.7	5796.3	6191.9	6411.7
		Spnb1; Sptb	1693.9	1839.2	1582.3	2106.5	3580.9	1848.2
		Nup133	7272.3	7110.4	6862.4	6846.4	7438.5	7180.7
		Plxnb1	4665.9	4455.8	4660.9	4593.2	4376.8	4909.9
		Kdm5c	3601.4	3666.8	3768.6	3964.9	4777.2	3963.7
		Spna1; Spta1	6436.6	6452.7	5807.2	7565.7	12696.5	5819.8
		Nid2	4331.3	4582.1	4891.1	5200.8	4185.6	4529.2
		Kdm3a	5453.4	5254.5	5127.9	7066.3	7129.2	6130.4
		Ywhab	4050.2	4001.4	4064.3	4307.2	3976.7	3931.7
		Ap3b1	7656.6	7806.8	7214.8	7447.2	7812.2	7498.5
		Mcmbp	7495.7	7072.3	7334.4	6764	7235.8	7262.9
		H2afy	8769.6	9114.9	9827.8	9424.6	9325.4	9021.3
		Cux1	2794	2839.3	2829.7	2237.6	2562.8	2579.2
		Smarcd1	6073.8	6123.9	6431.2	6259.3	5891.9	5875.9
		Rfc1	6426.9	6267.9	6107.5	6223.3	7237.9	6267.1
		Rpa1	8367	7809.2	7493.8	7839.4	8798.6	8186.6
		Wdfy3	4702	4699.2	4619	4429.2	4317.4	5140.9
		Nucb1	5802.1	6013.2	5955	5608.3	5548.7	5609.4
		Elp3	5250.9	5175.8	5324.5	5435.6	5691.4	5557.8
		Hbs1l	5366.5	5294.9	5401.5	4709.4	5173.5	5274.2
		Plin3	4905.6	4751.6	4963.3	3697.9	3573.1	4516.7
		Ahcy; Gm4737	12729.1	12975.1	13355	13665.9	13257.1	12396.7
		Glud1	9277.7	9244.7	8944.3	9251.4	9344.9	9812.6
		Zmym2	5236	5027.2	4884.6	5050.6	5273.5	5236
		Etfa	8800.6	8859.4	8955.1	8503.4	8212.1	8243.1
		Pfn1	24820.5	24071.9	23796.8	25950.5	27043	26055.3
		Frem2	3463.3	3054.9	2758	3739.9	4426.2	3643.8
		Kif21b	4161.2	4447.1	4903.1	4331.8	3852.3	5029.2
		Pxdn	5438.4	6234.1	6194.9	6671.6	5709.7	5724.4
		Thada	5093.6	4868.6	4566.6	4912.2	4928.1	4844.1
		Mov10	3723.9	3883.6	3845.7	3750.2	3893.9	3730.7
		Epb4.1l1; Epb41l1	3738.2	4274	4538.9	3660.1	3408.3	4767.1
		Psme4	7531	7120.9	6962.2	7297.5	7284.1	7479.6
		Mgea5	8455.9	8324	8400.2	7546.2	7419.7	8688
		Apeh	4775.3	4675	4803	5015.9	4956.3	5006.5
		Ldha	19660.2	17601.8	16978	38127.6	34682.9	23579.9
		Shmt2	10276.6	10364.2	10619.5	13012.1	12853.5	10690.9
		Atm	3560.2	3412.7	3431.1	3320.6	3446.3	3588.6
		Eif3e	8369.5	7978	7675.2	7946.2	8326.9	8315.2
		Cit	7436.1	6666.2	6834.9	6912.2	7210.3	7270.6
		Eps15l1	4380.1	4249.6	3839	4708	4569.7	4220.3
		Prpf3	8701.3	8101.5	8129.7	8377.6	8714.6	8316.4
		Cdh2	8041.1	8083.2	8019.3	8016.5	6886.9	7703.9
		Acat2	5276.4	5240.5	5463.9	5859.3	5661.6	5869.5
		Thop1	6944.1	6966.3	7181.8	7339.9	7038.3	6877.6
		Aak1	3321.9	3519.6	3444.4	3121.5	2667.8	3438.6
		Ccar1	8693.4	8697	8873.9	8503.3	8505.1	8566.8
		Zfp292	3575.7	3419.5	3448.2	3700.9	4006.5	3645.9
			1760	1816.7	1729.5	1491.2	1585.9	1750.5
		Gsn	8392.8	9810.3	9759.7	7296	6245.3	8280
		Acsl3	3839.7	3728.4	3632.3	4264.3	4507.8	4248.7
		Eif4a2	4324.1	4455.4	4377.9	3815.8	3909.4	4294.4
		Cops3	4350.4	4366.8	3901	4234.7	4138.4	4385.5
		Ptbp2	18295.8	17866.6	18706.5	17403.4	17297.6	18221.2
		D6Wsu116e; Fam21; Washc2	5042.1	4839.6	4568.5	4671	4762.5	4650
		Plcg1	5076.6	5301.9	5589.3	4756.8	4676.1	5152.8
		Safb2	6118.2	5683.1	5306.6	5102.9	5261.1	5678.7
		Atxn2l	6743.3	6631.7	6543.3	5622.8	5381.9	6420.2
		Phip	5205.7	5124	5027.9	5397.7	5598.3	5331.9
		Appl1	3624.7	3940	4343	3647.2	3229.9	3701.4
		Ina	18465.8	20876.9	22564.2	16360.6	9100.1	19736.9
		Zw10	5667.4	5458.2	5187.9	5576.2	5622.9	5445
		Krt5	6641.7	6996.8	7521.6	7212.1	5486.4	4306.1
		Mccc2	4738.1	5048.6	5246.6	4897.2	4707.4	4913.9
		Hnrnpll; Hnrpll	7765.1	8558.7	9444.1	8620.4	7644	7402.1
		Ddx6	10591.8	10123.8	9921.1	9559.2	9426.3	10594.5
		Gnai2	4881.7	4914.6	5285.4	5257.6	4959.3	5221.7
		Rnf20	5886.5	5841.9	5638.8	5617.6	5852.1	5628.2
		Hnrnpa3	9148	13806	18748.9	14089.2	9793.6	8343.1
		Atxn10	10203.2	10074.9	10067.2	9699.6	9408.3	10057.1
		Tmem2	4565.8	4378.6	4383.3	4457.7	4503.3	4594.1
		Phb2	10866.3	10948.3	10950.7	11576	11558.2	10808.9
		Hells	5450.4	4846.8	4633.1	4871.3	5991.8	4955.2
		Hk1	10711.9	11649.3	11233.8	12430.5	11793.5	12108.2
		Rbmx	3413.8	3573.5	3276.3	3060	3102	3395.3
		Krt17	1611.5	952.7	1668.3	868.7	934.9	785.7
		Strn4	4067.2	4208.9	4390.9	3702.8	3422.9	3938.1
		Me2	4831.7	4689.3	4770.3	4830.1	4957.6	4880
		Krt8	5561.3	5386.5	5563	6297.5	5987.9	5298.3
		Cpsf1	4887.1	4911.4	4938.7	4739	5070.6	5061.2
		Rbm14	5489.2	5595.5	5224.7	5208.1	5468.5	5497.7
		Ddx18	2644.3	2280.1	2238.1	2486.2	2786.1	2390.8
		Rbm10	4724	4935.1	5477.7	4820.7	4908.5	4566.7
		Eif3f	13658.6	13251	14052.6	12666.5	11919.5	12729.3
		Sept11	3689.5	3900.7	4439	4431.3	3982.3	3766.2
		Kif2a	8726	8823.7	8857.7	8524.6	8522	8881.4
		Ppp2ca	551	605.7	526.3	513.2	521.9	601.2
		Safb	2778.8	2610.4	2453.2	2761.4	2827.6	2768.4
		Dnm1	2558.6	2743.9	2763.8	2600.5	2624.1	2943.6
		Acads	8684.7	8641.3	8741.3	8690.7	9274.8	8871.8
		Ywhaq; LOC102634437; Gm11226; Ywhaq-ps3; Cdk5rap2	4990.4	4986.2	5085.6	5285	4961.2	5006.5
		Phldb1	5147.8	5058.4	4953.8	4504.2	4719.6	4955.4
		Xab2	6746.6	6839.7	6906.4	6706.3	6850.7	6841.1
		Nav1	4163.7	4195.2	4152.8	3441.9	3526.4	4384.6
		Igf1r	3400.2	3477.4	3391.7	4055.9	3833.3	3687.7
		Anapc5	3853.8	3784.1	3677.3	3682.2	3611	3734.3
		Kif23	3674.9	3234.9	3335	3698.3	3721.9	3497.2
		Abcf2	10063.7	9718.2	10227	8893	9911.2	9430.9
		Rpl3	15318	14879.3	15886.5	15804.6	16327	15162.8
		Ywhag	7724.5	8193.1	8702.7	8602.9	7365	8064.9
		Itga6	5668.7	5698.1	5799.4	6392.6	6527.3	6102
		Rnf214	4329.4	4279.9	4493.3	4306	4044.8	4151.8
		Fmr1	5697.6	5627	5688.1	5784.1	5809.4	5784.2
		Gripap1	2943.3	2825	2936.9	3077.1	2942.7	2911.6
		Lrrc47	9526.6	9818.8	10297.7	9764	8567.7	9154.1
		Bclaf1	9754.4	10054.6	8949.7	10176.9	10210.2	8877.3
		Copg; Copg1	8169.4	8563.2	8562.8	7654.2	7942	8190.2
		Grb10	6806.7	6885.6	7013.4	4685.3	5073.6	5716.4
		Ncbp1	6220.2	6120.9	5872.4	6397.9	6244.7	6260.4
		Hook3	5765	5554.8	5659.9	5300	4921.9	5517.3
		Canx	10236.1	10007	9653.1	11556	12314.6	10440.3
		Arhgap5	5326.2	5445.5	5662.8	5385	5209.6	5287.2
		Dnaja1	10681.2	10283.9	10335.7	8962.4	9623.5	9886.4
		Tnc	6793.9	9035.1	9494.8	6928.8	5241.6	7482.7
		Ybx1	5418.3	5217	4829.5	5005.3	5342.5	5580.7
		Mccc1	5369.1	5383.4	5399.6	5532.8	5545.6	5735.9
		Nap1l1	7709.9	7125.5	5696.8	7697.7	7925.6	6368.7
		Atad3a	4875.6	4988	5044.4	5207.8	5357.2	5187.2
		Uqcrc1	7229	7423.4	7868.7	7192.5	7159.9	7291.4
		Glod4	12376.3	12331	11780.4	13132.4	12665.7	12190.9
		Cask	5509.5	5773.7	5920.5	5580.2	5537.8	6112.8
		Pls3	3522.1	3507.4	3136.2	3655.2	3557	3216.4
		Spen	6030.2	5970.3	5648.2	5402.8	5830.8	6358.9
		Hbb-bh1	21089.2	22367.7	19986.9	32361.4	52823.8	20671.6
		Psat1	13317.9	12781.4	13252.8	12882.8	13128.9	13560.8
		Ppp2r1b	4429.6	4355.6	4284.9	4020.8	4255.3	3688.3
		Specc1l	3763.2	3703.7	4034.7	3746.4	3332.2	3666.2
		Tbl3	5119.8	5145.7	5474.3	5286.7	5246	4959.9
		Snrnp70	11712.5	11073.6	10393.2	11821.5	12048	11116.5
		Nat10	4908.8	4715.1	4485.6	4894.5	5291	4740.1
		Tagln3	9021.8	9223.5	9735.2	8007	6685.1	9736.1
		Cyfip1	3638.5	3342.4	3279.1	3681.9	3737.5	3669.9
		Psmc4	12173.2	12182.4	12588.1	11800.9	9993.2	11556.7
		Larp1	5746.7	6139.8	6311.9	5868.8	5796.2	5449.4
		Stk3	4708	4902.8	4542.7	5038.2	5066.8	4746.9
		Acadl	3666	4252.6	4636.7	4116.6	3851.6	3814.6
		Cct6a	10737.7	10706.9	10522.1	11069.5	11131.6	11094.4
		Vps35	12857.4	12740.6	12039.7	13835.7	13576.5	12860.7
		Gatad2a	4037.2	4267.5	4456.1	4187.9	4034.2	3955.2
		Hnrnpc	17194.8	17099.2	16249.4	17839.7	18444.8	16794.1
		Abce1	10713.8	10082.6	9694.1	10389.3	11065.6	10805.3
		Sart3	6407.9	6151	6045.8	6498.8	6864.3	6677.4
		Tab1	4543.4	4369.4	4436.2	4208	4278.3	4416.2
		Atp6v1b2	4674.8	5075.7	5514.9	5340.7	4626.9	4980.7
		Rbm39	11443.7	11306.1	8725.8	10808.5	10137.7	10859.5
		Actbl2	522.8	740	1312.2	614.6	587	552
		Pcna	20199.7	18987.2	18712.2	19227	20304.7	17459.4
		Cul2	3565	3591.7	3637.5	3789	3596.3	3591.4
		Prkdc	3339.6	3126.5	3225.5	3028	2948	3232
		Ywhah	7236.1	6899.3	6606.7	7555.5	7023	7232.2
		Clpx	7245.9	7126.3	6849.3	6612.2	6956.9	6793.6
		Add1	7887.8	8153.3	8671.5	6763	6558.6	8309.1
		Nup160	6280.7	6400.8	6691.1	6915.2	6697.9	6405.2
		Rock1	4911.9	4722.9	4724.9	5184.1	5154.4	5140.1
		Nup54	8984.7	8759.3	9258.8	9499.7	9267.4	8505.7
		Rbmxl1	3560.7	3787.7	3472.6	3522.3	3479.6	3210.4
		Smarca2	2887.4	3260.4	3123.8	2730.2	2716	3044.7
		Asph	5205.9	5066.1	4835.9	5593.8	6047.1	5570.4
		Cntn2	5927.8	5885.1	6306.9	7112.3	5277.3	7831.6
		Hadhb	6922.2	7374.1	7871.3	6892.6	6689.9	6501.2
		Robo2	3502.9	3895.7	4069.9	3437.2	3022.3	4042.5
		Hmgcs1	13219.3	12087.7	12553.4	13647.4	13642.1	14184.4
		Eif3d	3632.8	3406.2	3496.1	3519.7	3745.9	3553.8
		Cndp2	3871.2	3800.4	4115.9	3909.2	3701.3	3798.9
		Mapk8ip3	2522	2537.8	2551.6	2981.7	2727.2	2706.6
		Rnmt	9376.4	9690.9	9799.7	10053.2	9496.1	9757
		Dnmt3a	6298.9	6409.4	6366.4	5780.7	6499.9	6710.9
		Cdh11	7239.9	7409.9	7496.1	6593.2	5379.6	6578.5
		Gpd2	4238.4	4034.2	4319.9	4258.2	4294.6	4292.2
		Rfc2	4927.3	4652.3	4382	4419.3	5138.2	4502.1
		Svil	2932.5	3171.4	3133.8	2957	3231.1	3162.3
		Plrg1	6264	6377.3	6389.5	6250	6226.6	6237.4
		Tomm40	4532.5	4456.8	4359.7	4489.3	4897.3	4709.2
		Psma6	13253	14347.1	15706.6	15025.5	12913.3	13475.6
		Tsc2	3463.2	3467.7	3413.2	3121.2	2988.7	3486.2
		Gars	10500.8	10385.4	10863.5	11068.3	10667.4	10935.4
		Ubap2	3331	3127.1	2350.4	2668.1	2628.9	2919.7
		Yap1	3702.2	3774.1	3386.1	4545.1	4522.2	3149.7
		Src	4141.9	4359	4332.4	4027.4	4094.2	4497.6
		Unc45a	6263.2	6318.7	6702.8	5862.3	5695.2	6128.4
		Usp19	4626.2	4509.6	4625.8	3753.7	3987.3	4362.5
		Fabp5	7943.4	7937.8	8119.8	8090.4	7734.8	8428.6
		Wdhd1	2829.1	2525.2	2445.6	2359.3	2767.6	2703.5
		Rab5c	4008	4114.6	4181.1	4015.2	4010.5	4180.7
		Rpap3	5865.4	5735.7	5720.5	5617.5	5620.3	5612.7
		Hars	9712.8	9444.1	9277.1	9841.7	9817.4	9897.2
		Ogfr	6439.3	6098.1	5524.9	6402	6798.7	6107.9
		Ankfy1	7540.3	7600.1	7782	7450.4	7248.5	8137
		Kif20b	3232.7	2939.3	2833.3	2766.5	3031.4	2815.6
		2210018M11Rik; Emsy	5140.8	5171.1	4972.9	4924.3	5358.3	5064.8
		Gpi1	13481.2	13279.1	13043.4	20696.5	18752.7	15101.9
		Sf1	4883.2	4842.3	4791.9	4857.1	4880.3	4701.3
		Prkar2b	4364.9	4676	5389.2	4653.1	4331	4606.2
		Poldip3	5819.6	5675.4	5861.6	4279.9	4589	5810.9
		Drg1	11756.4	11889.1	14704	7679.4	8049.5	12349.2
		Pole	3331.8	3040.1	3016.3	2933.1	3272.4	3148.3
		Fkbp15	2479.2	2524.5	2595.3	2438.3	2364.9	2722
		Thrap3	9153	9289.5	7193.4	9731.7	10193.3	8956.8
		Tenm3	2168.6	2191.8	2201	2186.8	2147.8	2409.1
			6649.9	6914.5	7307.1	7368.1	6714.3	7071.1
		Dclk1	6351.2	7054.8	7675.9	6190.6	5102.2	7625.7
		Cars	5215.1	4851.9	5117.9	5390.6	5204.2	5208.7
		Ap3b2	3776.3	4018	4314.6	3590.4	3170.9	4511.9
		Nomo1	5080.2	5117.7	5084.9	5364.9	5419.7	5476.5
		Crebbp	1775.7	1699.8	1415.4	1402.1	1452.8	1751.8
		Cnn2	7362	7132.8	7002.5	7374.3	7309.2	6840.7
		Psma1	15752.9	15627.5	15669	16583.3	16135.6	15570.9
		Tsnax	7589.4	7874.5	8255.8	8053.9	7425.6	7794.8
		Strbp	5904.9	5834	6139.1	5550.1	5658.4	6477.7
		Copg2	4607.9	4614.4	4703.8	4642.6	4435.5	4794.4
		Ptbp1	2565	2546.7	2568.1	2502.9	2786.3	2650.8
		Setd2	3949.6	3783.5	3666.1	3667.4	3892.3	3904.7
		Nop58	6282	6863.6	6014.7	7161.9	6364.8	5548.6
		Snx2	4393	4761.5	5006.9	4654	4390.5	4099.5
		Itgb1	6152.8	6408.8	6547	6086.5	6145.8	5715.9
		Arhgef12	4174	4371.9	4455.8	3947.3	3855.5	4437.2
		Baz1a	3981.4	3966.3	4059.1	4645.8	5262.9	3887.2
		Ilf2	9384.1	9337.7	8487.2	9132.4	9050.8	9209.4
		Eif4b	9073.6	8731.6	8785.3	8641.4	9030.4	8157.1
		Fga	5194.7	6332.5	6659.4	3761.1	2509.3	4292
		Park7	13666.5	13663.7	13251	14567.7	14083	13373.4
		Pex19	5750.6	5731	4921.3	5743.7	5283.5	5117
		Psmb4	5689.6	5712.5	5594.2	5721.5	5591.9	5698.1
		Tpm1	9380	10513.4	10655.6	11607.8	10737.6	9120.5
		Camsap1	5702	5519.3	5845.3	3939.7	3856.1	5432.4
		Xrcc6	6340.3	6161.2	5863.7	6164.2	6447.1	6046.9
		Sh3gl1	5874.1	5772.4	5567.9	5547.1	5452.5	5228.9
		Brd3	5240.9	4980.4	3697.1	5038.1	5077.5	4811.6
		Agps	4715.2	4580.6	4432.4	5160.2	5237.4	4794.5
		Vdac2	8858.5	8827.6	8933.4	9070.1	9234.7	8638.3
		Hspa14	8790.8	8233	8376.9	8650	9049.1	8672.4
		H2afy2	12087	12653.6	13339.3	12840.6	12486.5	12718.4
		Gps1	7147.8	7336	7403.2	7465.6	6787.2	7126.9
		Sbno1	3198.5	3369.9	3796.2	2872.9	3100.7	3160.1
		Snx1	5740.7	5767.3	5327.4	5925	5813.9	5281.1
		Marcksl1	13901.3	13156.5	12356.1	13944	14816.7	12592.7
		Ctps2; S100g	5752.7	5908.2	5748.1	5902.6	6018.6	5915.8
		Smarca1	1868.9	1925.7	1896.9	1729.8	1768	1953.4
		Wdr3	4594.5	4305.3	4103.4	4572.2	5123.3	4445.4
		Mdh1	12916	12998.6	13542.5	13886.2	13372.8	13023.6
		Nek9	6723.7	6707.3	6481.4	6007	6475.8	6680.5
		Psmd6	8296	8938.5	9297.4	8873.4	9285.5	8155.3
		Rbm12	8094.7	8303.8	8557.5	7569.8	7570.4	7673.7
		Slc25a12	5405.4	5514.3	5555.2	5557.7	5657.6	5876.4
		Dhx8	6530.6	6199.3	6177.3	5909.4	6262.2	6518.7
		Slk	6875.6	6507.9	6414.3	6920.6	6702.2	6553.3
		Inppl1	3197.5	3194.9	3114.8	3077.3	3256.8	3100.1
		Myo9b	3426.5	3555.8	3512.4	3246	3689.9	3484.3
		Ppp1r9b	5684.2	5949.6	6004.5	6165	5796.5	6430.9
		Papola	5119.8	4932.7	4817.2	4635.4	4613.9	5127.4
		Ipo4	10191.3	10092.7	9672.9	10071	9888.7	9560.3
		Golga2	5353.2	5412	5663.7	5893.1	5563.3	5332.2
		Ncor2	5206.1	5608.2	5421.2	5001.7	4988.9	5053.9
		Ugdh	4404	4560.6	4434.2	4207.7	4388.3	4394.5
		Hdac6	4729.8	4693.2	4844.5	4608.6	4174.6	4546.8
		Ppp1r12a	3451.2	3391.4	3336.3	3321	3364.5	3266.4
		Hdac2	5056.7	5032.6	5173.5	4720	4968.4	4937.8
		Qdpr; LOC102643271	5104.3	5196	5015.8	6026.7	5663.3	5790.1
		Irf2bp1	4739.4	4874.2	4888.4	4424.7	4835.8	4698.6
		Eif4a3	10771.8	10372.8	9855.8	10875.4	11367	10922.1
		Dock11	4932.9	4793.1	4920.5	5071.4	4839.8	5318.3
		Yeats2	3282.3	3281.7	3227	2755.3	3209.1	3187.9
		Fam49b	5309.6	5652.4	5955.1	5932.8	5538.9	5681.5
		Gak	4387.1	4436	4579.2	4426.1	4258.6	4412.6
		Luzp1	2976.1	2718.5	2618.6	2608.5	2925.4	2676.3
		Eif3i	7925.5	8163.5	8086.5	7883	7671.2	7306.6
		Srgap3	5605.3	5402.3	5519.1	4761.4	4199.8	5507.3
		Sec22b	5010	5402.4	5340.6	5062.7	4939.4	5209.2
		Api5	15074.1	14460.4	13782.3	14633.2	15480.9	15526
		Gfpt1	2545.4	2558.3	2738.1	2433.9	2450.7	2515.1
		Psma5	6935.3	7021.8	7211.6	7375.8	7545.9	6798.8
		Dcx	8143	8944.4	9270.4	5751.6	4591.1	8644.2
		Bcl9	2399.7	2458.2	2238.4	2172.6	2059.2	2273.1
		Mta2	8018.2	8166.1	8207.8	7311.2	7799.8	7764.5
		Hp1bp3	8585.9	9103.5	9614.6	9893.9	8015	8633.5
		Ahsa1	6489.5	6173.1	6260.2	6134.2	6411.3	6446.2
		Hnrnpd	8179.9	8253.3	8069.9	8507.5	8540.1	7571.7
		Rab1b	3647.3	3568.4	3401.7	3465.9	3493.1	3877.5
		Ncor1	3872.2	3739.2	3698.4	3549.3	3844	3610
		Gldc	5513.2	4970.3	5216	5999.8	6287.7	6000.3
		Capza1	6397.6	6333.8	6372.7	6622	6501.4	6221.8
		Epha4	3446.6	3420.4	3469.1	3066.8	2940	3930.7
		Klc2	4651.5	4645	4744.9	4361.5	3950.8	4556.4
		Rnpep	5346.9	5234.4	5428.2	4601.7	4365.8	4828.9
		Bub3	7882.8	7806.3	7396.7	7616.6	7630.1	7695.9
		Gnb2l1; Rack1	11718.8	11226.4	11497	11844.2	12537.4	12240.7
		Med1	2941.1	2886.9	2736.8	2690	2818.6	2842.5
		Dak; Tkfc	3763.3	3749.6	3714.1	3894.3	3841.8	3990
		Anxa2	7621.1	8529.2	9425.6	9071.4	8121.5	8662.6
		Sh3pxd2b	6068.4	6265.8	6203.5	5960	5659.8	6074.6
		Tagln2	3189.6	3288.4	3196.2	3760	3735.1	3399.6
		Celf1	2824.6	2729.4	2770	2563.3	2917.2	2696.5
		Ascc3	5029.1	4901.1	4800.2	5175.6	5303	5144
		Mad1l1	6482.5	6522.8	6615	6366.7	6448.1	6361.2
		Pdxdc1	6211.8	6377.4	6535.7	5439.5	5646	5757.5
		Tenm4	3191.4	3312.8	3352.9	3283.8	3191.4	3333.3
		Prmt1	9234.1	9037.1	9358.4	9857.7	9618.3	9544.1
		Prex1	1689.9	1590.8	1677.5	1844.1	1653.4	1798.2
		Zfp512	5289.3	5328.9	5098.7	5552.1	5879.9	5980.1
		Blmh	10997.9	10598.7	10671.8	10750.3	11574.4	10970.5
		Cops5	10706.8	10427.8	10288.4	10889.4	10523.3	10933.5
		Txnl1	6085.3	6063.2	5882.1	6025.8	5904.4	5655.3
		Pgm3	7290.7	7535	7424.9	7640.6	7201.4	7960.7
		Rpsa; LOC100045332; LOC100505031; LOC102642689	9204.7	9201.3	8773.8	8714.4	9245.3	8042.7
		Ephb3	1867.9	1920.7	1965.4	1706.7	1716.5	2034.6
		Postn	7598	9298.6	9470.4	6547.6	5007.9	8464.8
		Hspbp1	4469	4119.9	4213.7	4268.3	4225.5	4503
		Psmd4	6629.3	6398	6158.5	6468.9	6286.5	5995.5
		Spr	5535.7	5531.7	5620.5	5355.9	5508.8	5519.2
		Eef1g	18026.6	18249.6	18597	18602.6	18187.9	18230.6
		Slc25a11	2749	3014.1	3170.6	3032.8	2912.1	2777.2
		Synj1	3168.2	3284.9	2934.9	3060.1	2615.7	3629.7
		Kdm3b	8590.4	8295.8	8345.8	7696.1	7908.2	8332.8
		Obsl1	4760.8	4906.8	5027.6	4335.4	4784.7	4668.8
		Ctps	7014.6	7001.3	6873.1	6692.1	7067.1	6879.6
		Mat2a	9979.7	9952.4	10228.7	9497.1	9328	9454.4
		Atp5c1	12550.4	12456	12151.4	13164.7	13121.1	12835.8
		Synpo	3510	3685.4	3321.4	3233.3	3368	3243.5
		Eef1a2	433.8	358.8	355.5	294.7	272.9	287.4
			3698.8	3665.8	3952.4	3710.7	3704.1	3792.5
		Ik	6605.7	6556.7	6272.8	6257.1	6372.7	6180.9
		Arhgef7	7015.4	6842.1	6995.9	6532.2	6940.3	7333.8
		Atp6v0a1	4015.2	4228.9	4449.6	4272.6	3941.7	4654.1
		Golga5	3565.7	3456.3	3529.3	3353.5	3395.7	3605.9
		Rnh1	8507.4	8562.9	8924.4	8040.4	8056.8	8223.8
		Sept6	3649.9	4063.6	4105.7	3819.8	3430.6	4149.8
		Caprin1	10820.8	10815	10880.7	9099.6	9072.4	9178.1
		Wbp11	7043	6934	6238.2	5885	5560.6	6230.5
		Rprd2	4640.7	4334.1	4208.4	3736.8	4377.4	4439.1
		Rad50	6139.6	5981.8	5988.9	6165	7013	6442.6
		Armc6	2471.7	2545.3	2619.7	2249	2191.2	2628.2
		Fnbp1l	3693.7	3751.7	4049.3	3673.1	3452.5	3658
		Mical1	5431.3	5221.5	5309.7	5891	5933.3	5549.7
		Snw1	7532.5	7533	7375.9	6251.2	6246.3	7312.9
		Lap3	5505.4	5319.5	5355.4	5583.7	5732.7	5284.6
		Paics	11956.7	11905	12859.7	13791.6	13234.4	12051.7
		Nedd4l	3581.2	3755.1	4027.2	3259.3	2881.4	3879.1
		Ugp2	7774	7997.5	7934.7	8115.9	7817.5	8318.1
		Ppp5c	5009.2	4882	5002.9	5340	4981.4	5153.4
		Pum1	2661.3	2711.6	2938	2645.7	2540.6	2591.5
		Shmt1	6449.8	6411.7	6682.1	7115.3	6871.9	6479.2
		Med12	2544.8	2544.2	2533.9	2129.1	2418.7	2471.9
		Tnpo1	2974.8	2807.9	2765.4	2866.1	3021.5	2696.1
		Brd4	3839.1	3807.6	3202.9	3958.1	3755.8	3470.1
		Rbbp7	2795.2	2758.6	2755.3	2710.4	2950.1	2476.5
		Ctc1	6529.4	6635.9	6717.5	6755.2	6891	6978.6
		Hspa12a	3795.8	4080.9	4121.4	3860.9	2963.6	4599.2
		Uchl1	10441.5	10909.3	12025.9	9909.8	8850.5	9958.5
		C330027C09Rik	4767.2	4308.7	4406.5	4950.5	5281	4738
		Ppp4r2	3912.9	3603.3	3197.5	4432.8	4580.3	4460.6
		Usp14	5938.2	5821.4	6089.1	6421.2	7423.5	7183.4
		Asns	4037.7	3934.3	3816.8	4011.6	4503.6	3908.2
		Tex10	3708.7	3644.1	3608	3806.8	3897.1	3716.8
		Rpl4	25012	22823.1	22332.5	22922.2	25119.4	26205.1
		Cyp51	10977.3	10930.9	11016.2	15147.3	14778.3	12371.4
		Stk4	2147.7	1896.7	1853.8	2200.9	1959.8	2197.4
		Gprin1	3011.6	3318.9	2972.2	2311.1	1634.5	3234.1
		Ddi2	5816.5	5728.3	5645.6	5779	5527.6	5625.6
		Nufip2	3204.8	3107.1	2902.6	2502.5	2481.8	3008.8
		Cdk1	5170.6	5004.9	5149.2	5231.6	5450.7	4730
		Zc3h14	5777.8	6080.9	6034.6	5332.3	5048.4	5718.6
		Eps15	5210.2	5141.3	4730.4	4989.9	4892.5	4808.8
		Chd1	4018.6	4031	3964.3	4166.7	4022.1	3575.3
		Ube3c	3924.4	3960.8	3940.2	3951.9	3924.6	4174.3
		Strn	2068.3	2033.4	2045.7	1990.7	1879.4	1947.8
		Tcerg1	5269.2	5174.5	5372.1	5596.6	5835.5	5114
		Ctr9	3907.7	4073.6	3932.9	4035.8	4662.7	4124.4
		Gcc2	8478.1	8412.9	8518.8	7993.4	7826.1	7908.2
		Robo1	4496.7	4657.8	4852.3	4259.8	3406.6	4653.3
		Smek1; Ppp4r3a	3977.3	3800.8	3539.4	3819.2	4037.8	3922.9
		Ubtf	8879.5	8774	8510	8156.4	8683.6	8130.4
		Ppp1r7	5317.2	5101.4	5320.7	5859	5516	5083.9
		Vdac3	17546.8	17363.7	17795	17151.1	16712.8	17152.2
		Gpc1	6573.5	6697.9	6461.8	6870	6831.5	7113.6
		Hnrnpa0	7786.4	8910.1	10802.3	7894.2	7697.7	7984.9
		Dhx36	5374.5	5093.1	5019	4568.7	4789.8	4983.5
		Tmod3	4000.5	3949	3941.3	4287.7	4916.9	4100.8
		Lepre1; P3h1	4234.6	4758.5	4669.5	4319.9	4517.4	4365.3
		Actr10	5744.3	5697.1	5709.4	5386.3	5141.9	5763.4
		Capn2	7388.5	7522.2	7688.8	7682.7	7131.5	7868.2
		Nid1	3046.5	3165.1	3096.3	3630.6	3451.2	3197
		Wdr11	3579.5	3573.4	3577.9	3788.2	3736.2	3681.5
		Cstf2t	2076.5	2082	1973.5	1900.8	2048.4	1979
		Kifc1; Kifc5b	4702.9	4529.7	4756.8	4639.8	4961.1	4581.6
		Ubqln4	1521.9	1458.5	1588.8	1585.4	1605.2	1434.9
		Pgd	11188.5	10886	10711.8	12507.4	12094.2	11489.3
		Ap1g1	7075.1	7049	7018.5	6981.1	6884.4	7218.9
		Dab2	6247.5	6344.4	5709.9	4983.2	5070.2	5652.7
		Herc2	4037.7	3876.1	4065.4	3589.1	3750.4	4214.6
		Actn2	517.5	751.4	618.8	466.5	443.3	587.5
		Csk	8983.6	9518.2	9692.9	9041.3	8699.9	9211.7
		Rps2; Rps2-ps13	23200.7	22538.1	22146.6	22581.2	24913.3	22848.8
		Srpr	4040.4	4267.3	4591	4250.4	4311.6	4077.1
		Trim2	3969.9	4258.8	4661.4	4207.4	3738.1	4222.9
		Esyt1	6080.4	6528.2	6966.1	6584	6514.7	6133.9
		Arfgef1	3417.1	3391.7	3402.3	3313.7	3224.9	3489.4
		Nsd1	4602.1	4651.1	4501.4	3852.2	4097.4	4230.3
		Hmox2	5164.8	5195.2	5007.5	5307.4	5479.8	5055.6
		Tpx2	8679.1	8098.3	7592.4	7843.1	8618.6	8726.6
		Elavl4	1171.7	1140.3	1174.8	1131.9	1026.5	1267.6
		Uhrf1	8844.1	7795.2	7797	6986.8	8236.2	7744.4
		Htatsf1	6573.4	6125.4	5468.5	6571.6	6396.1	6071.4
		Aqr	5375.7	5361	5031.2	5287.9	5552.6	5622.3
		1300001I01Rik; Cluh	6196.4	5975	6067.7	5593.3	5675.5	5893.8
		Psmd5	6060.7	6035.5	6252.7	6185.4	6160.8	6066.5
		Acadvl	4411.6	4377.6	4439	3493.9	3958	4411.8
		Psmd13	13580	13332.5	12851.8	13935	13155.8	13527
		Flot1	3131.9	3337.9	3327	3664.6	3640	3729.1
		Otub1	7436.2	7159.8	7506.3	7743.3	7298.9	7483.7
		Osbp	6750.1	6918.8	7025.6	7071.6	6854.3	7371.6
		Strn3	2245.7	2446.3	2679.6	2522	2293.3	2296
		Coro7	4795.4	4701.6	4953.5	4819.4	4819.4	5106.4
		P4ha1	5901.1	6380.3	6137.6	12204.2	11867.8	7161.3
		Lgals1	13594.9	15143.9	15487.6	13521	13289.4	14233.7
		Gtpbp1	5959.6	6029.8	5988.5	5829.5	6180.5	6102.1
		Zc3h11a	5568.7	5170.7	4982.5	4267.6	4522.9	4909.1
		Acad9	10046.8	9819.6	10105.3	9205	9465.8	10285.2
		Cbr1	6098.7	6482.6	6753.3	6342.9	6034.3	6271.4
		Sacm1l	7164.6	7177.6	7044.6	7662	7532.7	7373.8
		Adsl	7239.4	6963.5	6823.4	7219.6	7369.3	7443.3
		Erbb2ip; Erbin	5647.7	5635.3	5247.2	5277	5600.1	5396.5
		Pi4ka	3143.2	3095.5	3023.2	2707.1	2956.6	3312.2
		Scyl2	3306.3	3346.3	3386.5	3188.9	3144.5	3612.7
		Cyb5r3	4625.5	4572.1	4549.3	5215.6	5334.1	5026.3
			4252.6	3931.5	3791	4803	4975.2	4290.1
		Ppp1r18	5365.5	5418.9	5807	5076.5	4808.9	5262.2
		Cdkn2aip	4230.1	4140.9	4327.9	3176.7	3013.3	4023.5
		Fto	6932.2	6646.4	6758.5	6813.7	6860	6789
		Pus7	2905.7	2761.9	2778.5	3239.9	3101.8	2890.7
		Gphn	3938.6	4001	4106.9	3932	3680.6	4054.5
		Myh14	1660.5	1610.3	1989.7	1718.9	1367.3	1929
		Nisch	2425.5	2327	2371.1	1869.4	1990.2	2387.1
		Rpap1	3918	3670.9	3858.1	3412.4	3655.9	3845.1
		Anapc4	5742.3	5737.4	5319.1	5452.8	5668.7	5893.4
		Oxsr1	5639.2	5393.9	5151.1	5756.5	5651.8	5628
		Spata5	5325.8	5122.8	5143.8	4693.9	5138	5145.8
		Rab7	9452	9278.1	9402.5	9529.2	9643.5	9487.6
		Pik3r4	3905.2	3770.6	3927.4	3497.1	3684	3973.9
		Enah	3602.5	3349.8	3316.8	3476.9	3155.6	3583.2
		Gsk3b	5432.4	5557.8	5728.5	4708.4	4574.6	6108.2
		Raly	9899.6	9281.9	9052.7	8650.4	10114.9	9422.1
		Rbm28	7239.4	6831.7	6531.2	6235.5	6664.6	6617.4
		Pspc1	4762.5	4641.1	4582.8	4700.8	4767.5	4693.3
		Ppwd1	5085.7	4950.4	4956.4	5112.8	5379.4	5284.2
		Ide	7512.5	7096.8	7255.1	7121.9	7091.1	7194.6
		Elp2	5623.8	5240.5	5024.9	5207.4	5286.4	5426.9
		Magi1	2409.2	2450	2592.2	2279	2162.9	2295.6
		Bicd2	3885.2	3862	4325.9	3874.3	3626.9	3846.5
		Eno3	6467.6	6365.3	6004.3	9271.6	8922.9	6275.5
		Las1l	5012.3	4879.9	4208.4	5067.1	5196.8	4721.9
		Xpnpep1	9388	9601	9704	10758.2	10142.1	9632.6
		Lima1	5894.9	6113.6	6048.3	6237.7	6830.9	6133.7
		Krt18	4098.7	4152.5	4519.1	4991.9	4224.6	3675.7
		Msi1	6247.6	5749.2	5571.5	6653.8	6687.7	5806.5
		Dlg1	4046.5	4190.4	4227	4356.9	4042.4	3778.2
		Nmral1	12670	12042.8	11801.6	11853.6	12510.8	11884.2
		Arf2	4271.6	3904	3836.2	4429	4294.9	4468.2
		1110037F02Rik; Virma	3414.2	3353.2	3515	3560.7	3183	3252.7
		Ldhb	8662.2	9122.8	9239.1	9111.5	8988.4	8721.4
		Myo1c	3998.4	4194	4010.6	4317	4267.4	4424.3
		Htt	2472.6	2369.2	2453.2	2433	2419.6	2449.8
		Ppid	15259.6	14770.1	14527.4	15929.4	16279.7	14870.2
		Pald1	4782.9	4887.5	5007.1	5279.7	4962.6	4932.5
		Rps6ka1	3460.4	3526.5	3412	3608.4	3669.6	3599.3
		Fgb	6776	8001.4	7749.5	4093.5	2835.4	5706.6
		Fsd1	2603	2581.6	2743.3	2779.6	2563	2941.9
		Sun2	3802.4	4100.6	4167.6	3895.9	3899.1	3935.2
		Gtf3c4	7653.3	7792.5	7826	7519.8	7635	7829.5
		Spg20	6329.3	5805.1	5777.4	6480	6956.9	6134.3
		Nup50	5497.1	5295.5	5372.6	5383.3	5778.4	5242.8
		Emc1	5073.1	5222.8	5447.5	5029.7	5162.3	5170.2
		Rtf1	6396.6	5984	4205.4	4148	4111	5532
		Nelfe; Rdbp	3916.4	3808.8	3674.1	3819.9	3762.4	3638.5
		Ncaph	6062.8	5928.3	6066.6	6167.9	6268.5	5186.6
		Tubgcp3	4436.2	4486.3	4693.7	4829.9	4568.5	4731.8
		Stag2	5227.8	4756.3	4525.4	5234.3	5362.9	4974.2
		Myh8	255.3	502.3	363.9	480.2	213.9	353.1
		Tfip11	4439.7	4446.9	4577.2	4952.5	5300.6	4576.2
		Fxr1	4262.5	4379.8	4382.3	4426	4672	4158.7
		Ints6	1312.4	1412.8	1541.1	1470.8	1327	1245.1
		Cttn	6716.1	7744.8	9073.4	6250.4	4903.8	5852.7
		Stxbp1	2862.1	3057.3	3250	2970.6	2621.1	3538.7
		Ctbp2	3040.3	3017	3297.8	3293.1	3116.3	3128.8
		Rcn2	5268.5	5361.6	4461.2	5539.6	5658	5468.6
		Yme1l1	7288.9	7157.6	7024.3	7299.2	7509.7	6987.9
		Larp7	6076.9	5905.2	5782.1	5531.8	5932.2	5801
		Acox1	3279.8	3232.8	3376.3	3368.6	3303.8	3574.3
		Pdhb	9462.3	9421.9	9621.9	9584	9570.4	9280.4
		Prpf19	9541.2	9592.3	10007.4	9553.7	9280.8	9803.9
		Ints4	4706.9	4520.2	4419.1	4380.7	4624.9	4534.7
		Wnk2	2876.2	3068.3	3168	3004.2	2683.2	3336.8
		Hist2h2bb	20462.6	20639.3	19521.8	20701.5	23367.7	20318
		Stag1	9380.4	9534.6	9008.5	9094.7	9472.8	9049.7
		Pdia6	12248	11813.2	10703.7	13326.2	13143.4	12207.9
		Usp4	5143.2	5159.1	5066.2	4975.1	5071.1	5371.2
		Gstp1	2040.8	2096.4	2213	2172.4	2131.1	2188.6
		Got1	5871.5	5913.6	6151	6239.8	6221.4	6468.8
		Map7d1; Mtap7d1	6182.5	5994	6121.4	5710.4	5733.3	6214.8
		Cdk5rap2	3368.7	3213.1	3344	3504.9	3099.5	3392.1
		Atp13a1	7683.9	7881.5	8036.7	7794.2	7782	7618.6
		Xrn1	4742.9	4701	4670.1	4589.4	4739.4	4766.7
		Hdac1	3243.1	3235.9	3197.3	3368.1	3562.2	3010.3
		Top3b	4152.5	4381.6	4645.4	4374.2	4179.7	4015.4
		Phb	10105.7	9814.4	9589.4	11165.7	11317.1	9972.8
		Rps15a	15175.1	14812	14634.7	14515.5	15178.4	15048.3
		Fkbp5	2801	2695.1	2553.1	2947.1	2976	2864.9
		St13	12937.1	13313.3	13309.1	13610	13254.8	11312.4
		Spast	1040.1	1049.9	1221.9	923.9	913.8	1063.5
		Plcb3	2798.1	2788.7	2987.5	3241	3035.1	2811.8
		Eml4	3656	4145	4599.8	4093.6	3561.7	3533.2
		Ddx27	6789.3	6240.1	5710.2	5881.6	6577.1	6010.5
		Rfc5	3625	3407.2	3459.7	3861.4	4184.1	3719.7
		Ercc6l	3849	3631	3425.1	3470.1	3992.6	3491.2
		Nans	3970.7	4210.2	4341.6	4068.5	4152.8	3934.4
		Rab1; Rab1a	3557	3490.8	3424.6	3618.8	3387.6	3747.5
		Eif3g	5075.6	4773.6	4490.5	4895.6	5506	4870.2
		Gtf2b	4019.4	3992.7	4111	3972.8	3953.5	4023.1
		Rps8; Gm15501	16316.7	15669	13518	15655.5	16267.8	15482.5
		Dhodh	3978.2	3994.5	3899.2	4339.8	4396.3	4257.4
		A2m	1459	1774.6	1759.7	2025.7	1236.2	2821.7
		Hist3h2ba	5303.2	5293.5	5132.3	5402.7	5946.2	5245.6
		Lum	7522.1	7764.8	7442.2	6797.8	5919.8	6937.7
		Dld	6682.2	6585.8	6626.4	6927.2	6740.4	6705.2
		Anapc2	5155.8	5234.3	5075.8	4974.6	5138.7	5128
		Psmb5	6173.5	6113.5	5985.3	6159	6231.8	6451.4
		Cdc37	11359.8	10499	10577.8	12238.2	12267.7	10957.7
		Tcea1	3223.5	3076.7	3023	3011.3	3136.9	3071.8
		Zc3h4	2131	2156	1960.4	2030.7	1975.4	2111.3
		Setd1a	2758.3	2757	2628.1	2515.9	2762.9	2768.1
		Dcp1a	4961.5	5049.2	4987.6	4947.6	5012	4793.5
		Pcca	2538.3	2617.7	2742.5	2689.9	2701.3	2673.4
		Thoc1	6584.8	6294.4	5892.7	6340.7	6616.3	6648.2
		Racgap1	4716.1	4137.3	4350.5	4685.2	4933.1	4357.2
		Map1s; Mtap1s	6264.9	6508.8	6566.4	6487.4	6561.4	6291.2
		Ppil2	3865.3	3771.7	3845.3	3222.2	3486	4021.9
		Arf5	5805.2	5202.8	5392.4	5900.5	5586.6	5852.4
		Nub1	4774.6	4687.7	4471.5	4651.7	4684.3	4722.5
		Taldo1	9505.2	9426.1	9398.4	9248.6	9431.8	9463.8
		Ephb4	1337.3	1354.2	1306.6	1331.1	1426.6	1430.6
		Elac2	4786.4	4663.1	4676.6	4942.4	5051.4	4827.7
		Add2	4156.9	4355.7	4689.6	3849.7	3322.5	4850.7
		Etf1	8052.8	7647.2	7341.5	7384.9	7989.2	7453.2
		Prdx1	16809	16179.3	15658	17701.5	17612	16412.5
		Capza2	3465.8	3345.3	3434.9	3606.4	3425.7	3441.2
		Pes1	4471.4	4063.2	3844.4	3989.1	4793.9	4211
		Zcchc8	3599.4	3613.5	3483.3	3611.6	3582.2	3300.8
		Bzw2	7951.1	7605.1	6845.8	8004.3	7864	7726.8
		Dcc	3236.4	3146.9	3289.3	2987.6	2751.7	3809.2
		Lig3	6764.4	6588.4	6555.4	6842	7023.4	6603.1
		Utp14a	2000.8	1741.1	1664.7	2060.3	2381.7	2040.7
		Zeb2	4139.8	3843.7	3836.2	3758	4132.2	3907.3
		Pelp1	4631.9	4464.7	4065.6	4474.6	4778.4	4318.4
		Elavl1	6536.2	6495.9	6225.9	6298.6	6649	6198.4
		Ak2	11573	11234.4	10856.7	12367.9	11468.3	11013.7
		Gpc4	2250.8	2096.9	2245.7	2344.8	2573.2	2339.5
		Asap1	3221.6	3235.8	3321.1	3324.8	3173.2	3347.9
		Ppm1g	9565.9	8964	8773.1	9025.8	8740.9	8644.7
		Usp34	4022.6	4081.7	3916.5	3770.9	4008.4	3968.1
		Erlin2	5481.7	5720.3	5752.2	5914.8	5856.2	6033.7
		Farsa	7902	7823	8103.5	8440.8	8641.2	8305.1
		Ddx39	3339.4	3000	2742.8	3319.2	3343.8	3244.1
		Fxr2	1920.1	1913.3	2084.6	2096	2125.5	2133.3
		Rbm19	3097.3	2879.5	2848.2	2712.8	2953.8	2843
		Trps1	3595.8	3660.9	3533.4	3306.5	3578	3485.9
		Palld	3009.9	3120.7	3054.2	2761.3	3143	2906
		Gnb1	4576.7	4667.1	5250.7	4799.7	4810.2	4946
		Ppp6r3	5259	4817.8	4500.4	5499.9	5831.5	5436
		Eif2s2	8008.7	7431.2	6942.4	7600.5	7704.3	7594.2
		Ptprd	1120.9	1198.9	1145.3	1072.8	1077.4	1323.1
		Oat	4519.6	4359.1	4386.1	5821.9	5647.2	4719.8
		Mecp2	3751.9	4026.2	3993.8	3942	3887.3	4039
		Ankle2	3412.1	3491.6	3493	2923.8	2986.1	3315.4
		Plg	4111.8	4459.6	4401.1	3160.4	2549.9	3537.4
		Chd5	494	551.9	598.1	476.2	472.9	571
		Srprb	5211.9	5245.8	5090	5290.2	5400.7	5125.9
		Dcakd	4458.3	4315.7	4322.4	4258.3	4627.4	4949
		Anxa5	9972.9	10627.2	10548.4	11457.3	11586.1	10864.3
		Aldh7a1	4861.1	4769	4763	5402.4	5275.2	5328.6
		Pkn1	5535.5	5520.5	5498.8	5270.3	5343.3	5925.6
		G6pdx	7833.1	7793.9	7816.7	7879.6	7524.6	7940.3
		Atp5o; LOC100047429; LOC102641678	6398.7	6404.7	6439.7	6406.3	6673	6483.6
		Rbbp6	5376.2	5256.3	4190	5422.9	5771.9	5402.1
		Add3	5875.7	5752.3	5907.5	6575.6	6481.8	6257.8
		Irf2bpl	3057.4	3390.3	3354.6	3308.4	3020.7	3082.7
		Vps18	1581	1638.7	1703.5	1519.2	1457.2	1719.8
		Apoa1	17085.3	18628.5	18657.3	11026.4	6774.5	11731.6
		Coro1c	9741.5	9585.4	9597.4	10021.2	9327.1	10405.5
		Sugt1	5266.5	4792.6	4871.6	4845.4	4791.8	5270
		Rab14	10284.1	10218.6	10452.9	10869.3	9817.9	10457.9
		Sf3a3	5218.4	5119.6	5011.2	5138.8	5379.7	4981.2
		Pak3	507.5	531.3	526	472	454.2	507.4
		Prpf40a	7033.1	6708.4	5473.2	6958.6	6790.5	6329.1
		Wnk1	1676.1	1634	1646.7	1630.7	1577.2	1610.6
		Eif3h	5287.6	5091.6	4979.8	5165.5	5305.7	5240.4
		Prkar2a	4804.4	4755.6	4911.3	4618.7	4278.5	4745.2
		Rabep2	3752.6	3768.6	3806.3	3913.1	3487.3	3525.8
		Rbm4b	5983.5	6029.5	6104.5	5499.2	5207.9	5674.5
		Srgap2	2534.1	2567.3	2512.8	2196.9	2057.9	2430.6
		Wdr33	5115.4	5181	5151.4	5084.5	5112.5	5350.9
		Sars	9726	9660	10234	10764.3	9659.9	10060.2
		Utp15	3019.9	3028	3049.5	3206.6	3332.2	2943.4
		Carm1	5695.3	5473.8	5528.3	5966.5	5977.7	5961.1
		Hspa1a; Hspa1b	1882.3	1922.6	2111.2	2102.3	1733.9	1483.7
		Sgta	5794.4	5878.9	6108.3	5932.8	5580.8	5466
		Nop2	5629.1	5213.9	4986.9	5078.5	5724.8	5102.6
		Mon2	4984.8	5137.2	5185.4	4741	4740.8	5124.9
		Nolc1	6558.5	6336.2	3785.4	6982.2	11332.7	5825.4
		Ubxn7	2873.4	2807.7	2890.8	2669.1	2461.6	2535.2
		Acot7	4348.5	4478.7	4743.9	4413	3789.7	4836.6
		Fermt2	5830.1	6162.6	5908.4	6559.9	6015.1	5870.2
		Kif2c	4215.2	3697.3	3482.9	3364.4	4074.2	3482.1
		Tnpo2	3013.4	2939.9	3028.4	2980.7	3011.8	3110.6
		Prpf31	5750.1	5662.7	5471.5	5438.8	6018.7	5519.7
		Snap47	4098.2	4084.1	4431.8	3531.6	3516.6	4284.7
		Nemf	5364.1	4918.6	4810.7	5387.7	5804.3	5453.1
		Iars2	3164.5	3194.9	3441	3632.8	3542.8	3442.3
		Plod2	3990.3	4526	4155.9	5972.8	5943.3	4600.6
		Acadsb	2370.1	2447.1	2554.4	2451.8	2446.9	2453.7
		Arf4	4144.5	4397.4	4318.5	4041.1	3981.1	4329
		Lamb2	3424.2	3562	3643.3	3353.3	3717.4	3585
		Hist4h4; Hist1h4a; Hist1h4k; Hist1h4c; Hist1h4i; Hist1h4n; Hist1h4h; Hist1h4f; Hist1h4j; Hist1h4b; Hist1h4m; Hist1h4d; Hist2h4; LOC100862646; LOC102641229	72241.1	70264.5	68969.5	73458.8	81338.4	72907.1
		Camk2g	2387.2	2364.2	2413.7	2385.3	2340.5	2537.3
		Actl6a	2960.9	2902.4	3487.6	3263.3	3018.6	2635.2
		Pdzd8	4131.9	3962.7	3938.3	4014.7	4225.3	4373.3
		Nae1	5736.3	5717.1	5810.2	5796.7	5401.9	5844.2
		Zfp259; Zpr1	5524.8	5405.4	5508.1	5455.6	5658	5031.8
		Elavl2	1322	1300.3	1198.4	1217.2	1159.5	1306.5
		Kng1	6203.5	7322.4	6874.1	4042.5	2832.8	5200.8
		Rab5a	3045.4	3114.3	3080.8	3238.2	3109.7	3200.4
		Kif5a	1899	1802	1942.6	1747	1542.5	2152.5
		Akap8	5049.6	5067.7	4693.7	5057.5	5092.8	4416.4
		Ftsj3	4668.8	4173.9	4009.6	3942.1	4473.9	4157.5
		Psmb1	3986	4195.8	4888	4392.9	4126	4192.5
		Dync1li2	6144.3	5947	6216.4	5333.3	5140.7	6672.2
		Abr	3726.1	3826.1	3840.5	3439.8	3498.9	3942.7
		Sh3kbp1	3735.1	4006.6	3912.5	3590.5	3362.4	3755.2
		Zfp516	3572.6	3474.8	3527.7	3669	4055	3413.6
		Hnrnpul1	4822.4	5030.6	5115.8	5021.9	4807.4	4695.5
		Ric8; Ric8a	2365.6	2465	2388.8	2544.3	2347.7	2566.1
		Cacybp	9602.4	9095.4	8803.8	10398.3	11006.2	10276.2
		Wdr5	5216.6	5393.7	5442.4	5317.6	5392.5	5075.5
		Palm	4511.9	4478.1	4574.7	4074.4	3768.1	4506.5
		Uba3	5229.5	5435.3	5606.6	5358.7	5165.3	5496.2
		Afg3l2	4787.3	5040.3	4802.7	4830.2	5225.8	5014
		Fbln2	4005.2	4420.2	4189.7	3721.1	2858.2	4561.4
		Bzw1	8803.9	8521.6	7828.2	8583.4	9354.1	8561.3
		Cdv3	5125	4919.9	4126.1	4626.1	4408.4	4337.3
		Pnp	4249.4	4172.5	4419.4	4931.2	4547.6	4192
		Aimp1	6430.3	6664.8	6410.5	6397.4	5846.8	5789.1
		Cpsf7	11120.2	11257.7	11254.8	10561.8	10663	11325.6
		Hbb-b1; Beta-s; Hbb-bs; Hbb-bt	8257.9	11289.4	11433.9	8665.3	12248	7050.1
		Cstf2	2768.1	2775.4	2591	2910.8	2855.9	2539.4
		Kdelc1	2854.2	2881.4	2822.5	3095.4	3035.1	2945.4
		Golga1	2546.9	2814.2	3286.1	2626.7	2208.5	2586.6
		Prph	3833.4	4380	4565.5	3613.8	2148	4517.9
		Crym	9611	8677.9	8676.7	11660.4	11338.9	9726.7
		G3bp2	8560.6	8193.1	8278.3	6952.4	7716.6	7941.6
		Akap2; Gm20459; Palm2Akap2; Pakap	2744.6	2725	2645.9	2341.9	2000.3	2209.4
		Rab2a	2757.5	2879.9	2907.1	2964	2675.2	2955.3
		Gtpbp4	8219.2	7322.6	6771.1	6950.5	7789.5	7224.7
		Prpsap2	3613.3	3610.6	3972.3	3889.9	3736.7	3717.1
		Cul5	4946.7	5070.1	5047.9	5272.8	5202.6	5536.9
		Vps4b	5033.2	5093.7	5069.6	4849.7	5074.4	4599.7
		Ints3	4989.9	4983.8	4879.5	4843.4	5034.2	5016.1
		Trim33	3959.1	3914.1	4154.9	3900	4045.7	4001.9
		Dock6	2044.2	2062.4	1974.4	2328.4	2330.8	2213.8
		Luc7l2	4649.4	4545.2	4454.8	4283.7	3886.9	4298.9
		Kctd12	3169.6	3394.9	3493.1	2901.5	2978.3	3515.8
		Klraq1; Ppp1r21	2778.9	2888.1	2996	2674.3	2621.6	3237.7
		Usp10	8451.6	8321	8373.2	8554.5	9617.5	8528.5
		Prpf4	6093.2	6293.8	6454	6228.9	6169.1	6327.7
		Cpne3	4788.2	4820.5	4850.1	5127.2	5211.2	5002
		Anks1	3000.7	2927.1	2975.9	2719.1	2600.9	3109.6
		Scaf1	1843.7	1873.6	1803.3	1635.7	1762	1830.3
		Chd6	1476.6	1457.5	1562.1	1442	1493.8	1642.9
		Slc25a5	8445.7	8130.6	7978.8	8574	8730	8502.2
			5971.3	5651.5	5655.2	5449.6	5712.2	5708.7
		Cdc23	5876.5	5595.7	5713.8	5701.9	5815.5	5864.4
		Faf2	3251.4	3277	3288.9	3336.2	3305.9	3425.8
		Rbbp4	2381.3	2420.4	2783.5	2450.2	2775.3	2145.2
		Rpl23; LOC100044627; LOC100862455	15118.4	14732.4	13950	14131.7	14664.4	14524.2
		Slc4a1	4601.6	4919.7	3966.4	5597.2	10378.2	4690.2
		Ift140	4633.9	4783.8	5210.6	4598	4527.1	4755.3
		Zc3hc1	1076.6	1064.7	1054.8	1144.3	1304.8	1102.4
		Kmt2a; Mll1	2455.5	2280.2	2194.7	2164	2306.9	2438.1
		Smarce1	3131.5	2976.7	2895.9	3029	3239	2811.6
		Drg2	11575.6	11362.6	10997	10893.5	11465.5	11775.7
		Smarcad1	4396.6	4114.1	3969.8	3961.6	4355.6	4231.8
		Stoml2	3750	3436.9	3408.8	4196.2	4634.4	3880.3
		Apoe	5429.3	6522.7	6021.8	3648.5	2740.3	3874
		Cstf3	5528.9	5281.3	5449.4	5680.7	6042.3	5730.9
		Echs1	14135	14920.3	15007.1	15290.8	15398.6	14716.4
		Itgav	3310.9	3317.3	3343.8	3461.6	3639.9	3375.8
		Zfp609	4220.1	4147	3971	4014.5	4293.7	4166.1
		Stau1	3833.5	3794.1	3719.1	3370.5	3676.6	3679.3
		Bckdha	2418.2	2590.3	2762.8	2726.6	2447.2	2284.8
		Man2a1	2804.7	2967.2	3008.5	2705.7	2776.5	2770.6
		Map6; Mtap6	4334.6	4720.2	5075.8	3995.6	2696.6	5070.3
		Map2k6	4803	4823.2	4709.3	5248.2	5279.9	4974.3
		Gspt1	7871.5	7625.2	7583.7	7779.2	7486.4	7939.9
		Tpm2	3941.5	4623	4061.8	4731.2	4105.1	3859.2
		Ylpm1	3099.7	3366.8	3236.5	3060.5	2904.7	2861.3
		Chd9	819.4	753.6	790.6	785.7	881.9	921.2
		Nynrin	3331.5	3121.6	3065	2845.4	3070.9	3130.2
		Luc7l	2567.6	2454.8	2269.3	2512.5	2274.9	2393.5
		Ctcf	5379.6	5468.6	5416.3	4949.6	5223.9	4922.8
		Crkl	7382.6	7686.6	7448.9	7482.7	7161	7190.4
		Ccdc22	4861.4	4973.2	5045.2	5088.1	5032.4	5268.8
		Ivd	7125.4	7339.7	7484.7	7153.9	7159.1	7417.1
		Nacad	3658.1	3834.8	3998.2	2927.5	1800.9	3790.9
		Ehbp1	3808.5	4029.1	3985.5	3476.6	3124.4	4246.1
		C530008M17Rik	3690.5	4081.3	4063.4	3450.1	3335.9	3836.1
		Cul4a	961.2	945.2	882.6	1024	983.4	1005.1
		Suclg1	7725.2	7788.4	7753.6	7372	7279.8	7700
		Flot2	5263.3	5623.1	5890.6	6046.6	6154.6	6254.8
		Snx5	4684.4	4722.4	4856.8	5154.5	5054.6	4634.9
		Rpl7a	12591.3	11868.6	11074.2	11474.7	12194.6	11973.2
		Rcor2	1660	1619.5	1699	1876.3	1917.9	1644
		Actr1a	7994.5	8221.5	8466.5	7880.4	7305.1	8228.6
		Cog1	2037.2	2027.9	2091.3	2129.9	2151.9	2304.7
		Gab1	833.1	939.5	958.6	901.7	899	1052.8
		Vac14	4855	4829	4723.6	5022.5	4774.4	4850.1
		Atp2b4	1065.6	1169.2	1102.2	1136.8	1188.1	1182.1
		Pccb	4026.9	4094.9	4074.2	4138.5	4175	4153
		Clptm1	3643.4	3598.5	3559	3010.6	3093.9	3410.8
		Arhgef1	2749.4	2813.9	2789.4	2758	2989.8	2769.6
		Kmt2b; Wbp7	3247.8	3075	3045	2822.5	3179.7	3114.6
		Clns1a	3052.8	2901.2	2444.3	2620.3	2813.7	2648.4
		Ahcyl1	1406.5	1436.2	1456.7	1222.6	1086.2	1502.2
		Cdc27	5876.6	5511.7	5255.3	4910.9	5160.3	5483
		Srsf1; LOC102641923	8484.5	8386.4	8051.1	8553.7	9216.7	8461.2
		Aldoc	1627.5	2303.7	2851.1	2340.4	1909.5	2862.1
		Mut	4562.1	4473.6	4523.7	4645.9	4977.4	4809
		Ctbp1	5603.3	5653	5768.8	5584.9	5427.9	5687.7
		Sgpl1	4084.6	4461.3	4840.5	4526.7	4130.3	4174.9
		Rbm15	4690.6	4668.6	4661.7	4868.5	5102.5	4924.9
		Rpl12	15194.1	14981	15322.9	15294.5	15427.9	14999.9
		Vrk1	5341.6	5217.4	5350.7	5488.7	5642	5222.2
		Rabgap1	3812.7	3919.1	4007.7	4104.4	3923.5	4035.1
		Ppib	7674.6	7821.8	7249.2	7833.6	8097.9	7954.8
		Tcf20	2392.1	2436	2395.8	2274.1	2457.3	2536
		Ilk	4133.7	4213.2	4010.8	3861.1	4281.1	4435.4
		Casp3	7899.4	7438.9	7767.3	8233.8	8082.3	8379.8
		Aldh9a1	4300.7	4240.4	4071.8	4768.5	4895	4487.2
		Topbp1	3128.5	3280.6	3467.9	2924.7	2997.7	2834.3
		Cdk12	3712	3538.7	3425.9	2958.4	3023.6	3679.4
		Eif2b4	3186.7	3136.3	3113	2972	3071.7	3142.5
		Akr1b3	11290.1	10613.9	10674.8	10980.9	10935.6	10973.8
		Lemd3	1301.4	1376.1	1463.5	1275	1290.5	1324.3
		Rpl30; Rpl30-ps8; Gm12191	12615.8	12415	12033.7	12129.6	12585	12278.5
		Brd7	2702.7	2771.3	2995.6	2667.4	2807.4	2740.3
		Ncoa5	4413.5	4447.1	4469.8	3772.3	3856.9	4462.5
		Slc25a4	4110.1	4013.5	3990	4060.4	4564.8	4433.1
		Rabep1	4120	4027.3	4148.2	4349.7	4264.1	4356
		Lama4	2105.8	2190.3	2147.9	2508.6	2386	2350.6
		Rbm17	5413.8	5536.7	5892.5	5609.3	5954.7	5362.2
		Col1a1	2952.4	3491.7	2623.5	2835.9	2338.6	3004.7
		Mpp6	3976.4	4175.9	4463.4	4220.2	4054.4	3819.5
		Ppp1ca	1657.7	1561.7	1651.8	1657	1675.5	1719.7
		Sarm1	3239.1	3512.7	3790.1	3080.2	2614.1	3763.9
		Cast	2103	2157	1908.2	1928.3	1991.9	1971.1
		Epha7	1719.5	1691	1661.6	1586.5	1641.7	1737.5
		Rcc1	4741.2	4654.3	4675.3	4983.4	5306.4	4888.7
		Rnf25	3477.7	3559.1	3489.8	3444.7	3329.2	3226.6
		Lyar	4679.2	4188.4	4384.9	4740.3	6090.6	5002.7
		Sh3bp1	1366.3	1392.4	1334.1	1232.9	1379	1347.6
		Isyna1	5701.1	5776.6	5833.2	5971.8	6403.5	5498
		Exoc5	2887.3	2875.1	2950.2	2838.7	2748.1	3171.7
		Cherp	7382.3	7359.9	7144.5	7485.3	7429.7	7160.4
		Atf7ip	3072.4	3059.8	2882.4	2166.1	2173.7	2467.8
		Cpt2	4299.5	4293.3	4321.4	4730.9	4734.7	4820.9
		Gfpt2	1870.2	1786.6	1645.4	1637.8	1952.3	1847.9
		Acot1	702.6	764.1	952.8	814.7	733.8	785.1
		Usp11	2050.2	2141.8	2404.9	2146.2	2170.4	2118.7
		Hdgfrp2; Hdgfl2	7150.6	7235.9	6410.6	7126	8343.2	7438.2
		Fip1l1	2094.3	2014.1	1853.8	1935.1	2196.4	1888.6
		Hgs	5236.2	5307.1	5277.7	4938.1	5055.3	5264.1
		Ppp4c	2679	2552.3	2632.7	2744.4	2642.3	2654.2
		Lrrfip1	1208.3	1244.2	1179.9	1072.4	1225	1097.4
		Itih2	4399.9	4974.7	4384.9	3209.5	2743.7	3550.6
		Galk1	7345.3	7014.1	6932.9	10372.3	8974.5	7617.6
		Umps	6547.6	6422.1	6408.8	5982.9	6295.3	6098.6
		Eftud1; Efl1	3765.2	3627.9	3728.3	3722.2	3664.3	3803.8
		Asap2	3952.2	3842.4	3844.6	4149.8	4144.6	4047.6
		Mapre1	6213	5918.1	5685.7	5307.9	5507.1	6393.4
		Sbf1	1359.1	1311.5	1428.5	1277.5	1209.1	1445.7
		Ubfd1	6987.8	7096.3	6724.3	6198	6290.5	6497.1
		Zfp618	2362.2	2427.3	2492.7	2260.6	2305.2	2553.5
		Pycr2	3286.9	3180.1	3121.8	3387.5	3389	3169
		Raver1; Raver1-fdx1l; Gm38431	3629.5	3575.3	3631.4	3635.8	3733.9	3553.6
		Kpna2	3985.5	3526.8	3495.4	3053.3	3451.7	3510
		Prr12	1118.5	1049.1	878.1	897.3	882.5	1124.8
		Fkbp8	9345.5	9177.4	9190.3	8808.1	8694.5	8714
		Rsl1d1	4718.6	4321.7	4215.6	4145.8	4897.9	4357.6
		2310035C23Rik	2700.8	2773.1	2829	2693.9	2643.7	2985.8
		Srm	3494.1	3397.7	3526.1	3471.5	3622.5	3377.9
		Cops6	4961	5187.6	5283.1	5449.9	4854	4966.6
		Nup88	3485.8	3407.8	3354.9	3381.1	3467.5	3339.8
		Zfp532	4619.8	4503.9	4440.8	4695.7	4977.7	4700
		Plod1	2661	2935.1	2825.3	3543.4	3434.7	3023.4
		Trove2	9312.7	9595.5	9982.3	9323.3	8775.7	9551.1
		Txndc5	5821.2	6516.6	7079.9	6112.3	5977.1	5336
		Tle3	1059.1	1067.9	1002.3	1028.3	1083.5	1052.8
		Cpsf6	3456.6	3812.1	3631.2	3671.5	3632.5	3490.7
		Fyco1	1719.7	1630.1	1683.6	1729.8	1811.8	1741.7
		Tnik	202	236.6	254.1	178	134.9	207.4
		Fam98b	5993.9	5881	5654	5678.3	5682.4	5865.4
		Rab11b	1113.3	1004	949.9	1112.8	1041.3	1163.8
		Snx6	6733.4	6492.4	6451.3	7000.6	6906.7	6712.3
		Rcn3	3535.9	3677.9	3192.8	3136.1	3338.6	3405.9
		Igsf3	1333.5	1384.1	1388.4	1519.8	1449	1623.6
		Cog4	4282.1	4226.4	4227.2	4293.1	4255	4465.5
		Hn1l; Jpt2	7387.6	7293.3	5783.1	6756.1	6539.3	6829.2
		Lman1	4736.7	4969	5246	5623.6	5564.8	5121.2
		Cops2	7211.4	7478.9	7079.3	7376.4	7239.7	7101
		Acot2	188.4	221.2	238.4	232.8	229.6	220
		Kmt2d; Mll2	2654.1	2584.2	2554.9	2634.6	2963.4	2889.9
		Cbx5	6181.5	5897.2	5927.1	6800.1	8641.7	5987.3
		Akt1	2415.5	2433.2	2520.1	2463.6	2421.7	2595.6
		Clic1	8326	8275.8	8142.8	8833.9	8459.6	8433.4
		Mtap	6756.5	6590	6691.1	7176.9	7252.7	6557.9
		Kdm4a	3078.9	2680.4	2697.3	3946.5	3462.9	3410.4
		Cadps	1896.5	2001.9	2028.5	1902	1509.9	2197.1
		Cdc16	5601.7	5412.7	5376.3	5492.1	5538.4	5612
		Usp8	2000.8	1913.8	1952.8	1952.6	1841.1	2048.3
		Hist1h1d	4186.7	4245.7	4024.5	4384.5	4075.5	4562.7
		Lztfl1	5334.5	5347.1	5266.6	5315.2	4997.7	5280.2
		Exoc6b	3515.1	3623.2	3383.1	3556	3258.8	3720.8
		Rrp1b	4564.9	4350.9	4030.3	4547.4	4923.1	4279.7
		Stau2	1064.2	1016.8	1022.9	977.4	953	1048.2
		Wtap	3815.6	3862.6	3782.3	3732.2	3839.5	3387.9
		Lbr	5649	5441.5	5281.7	5626	6325.7	5595.2
		Cyfip2	895.9	939.1	906.9	868.8	831.7	1063
		Pmpcb	4243.7	4149.4	4416.5	4240.1	4444.4	4351.2
		Gls	2415	2360.6	2378.1	2350.5	2392	2562.9
		Adrbk1; Grk2	5203.2	5605.1	5604.5	4720.2	4719.4	5645.8
		Dbnl	6681.6	6804.2	7329.1	6422.6	5798.7	6088.5
		Usp48	3297.9	3304.6	3187.9	3193.7	3474.1	3241.3
		Pygl	2009.1	2022.1	1964.8	2688.2	2555.3	2240.4
		Lasp1	8522.5	8712	7814	7287.3	6790.4	8346.1
		Timeless	1658.3	1508.2	1499.3	1514.3	1667.3	1522.3
		Ssb	9492.2	8919.2	8803.5	8960.1	9873.5	9095.9
		Pdap1	5507.5	5240.1	5069.8	6186.1	7151	5341.2
		Cbx3	3645.2	3387.6	3380.7	4050.8	4295.7	3236.4
		Kdm5a	1934.5	1896.5	1858.8	1816.9	1912.8	2058.1
		Aspscr1	2499.4	2520.2	2560	2557.6	2472.3	2614.6
		Sfxn1	2539.4	2790	3199.8	3191.3	2686.3	2599.9
		Clic4	5253.1	5193.4	5335	5594.3	5318.4	4919.9
		Dlst	6199.7	6135.2	6260.3	5899.7	6229.8	6114.4
		Psmd7	3762.7	3807.1	3887.4	4212.3	3711.7	3494.3
		Krt42	4885.8	3049.6	1898.4	2628.9	2479.7	1283.9
		Rad21	3542.7	3568.8	3637.4	3696.9	3758.5	3391.4
		Krt6a	7517.8	2808	6359.7	2648.7	2501.3	1492.7
		Smpd4	4279.5	4428.1	4556.4	4225.1	4460.9	4062
		Sephs1	4421.7	4729.8	4971.7	4651.3	4218.3	4071
		Lrpap1	4072.6	4522.3	4864.5	4455	4346.1	4000.3
		Abl1	2221.2	2261.4	2190.6	2057.1	2480.9	2407.6
			3054.1	3149.1	3185.3	2763.2	2973.2	3227.2
		Pacsin2	4338.5	5018	5665.5	5142.3	4400.1	3982.2
		Pum2	1695.1	1564.7	1565.1	1436.6	1750.5	1798.6
		Adss	7817.5	7372.3	7583.8	7775.3	9286.4	7524.4
		Hist1h1c	11680.6	13811.1	15590.7	10697.2	9220.4	12316.5
		Vwa5a	7170.7	7685.3	7665.9	6577.3	6728.6	7340.1
		Ak3	5814.6	5479	5436.8	5938.5	6329.6	5985.1
		Pepd	4651.3	4670.1	4600	5055.7	4747.8	4797.7
		Phldb2	3172.3	3210.8	3093.7	2701.3	3074.1	2949.3
		Dek	8119.8	8013.7	7421.6	8143.3	8554	7369.5
		Col6a1	2475.1	3139.3	2935.2	2410.3	2298.7	2965.9
		Rpn2	7159.8	7012.8	7012.2	7223.4	7435.3	7290.5
		Fam115a; Tcaf1	5445.7	5192.8	5439.9	3963.6	4569.1	5345.4
		Naa35	3454.1	3333.8	3356.9	3396.2	3415.9	3708.9
		Thoc2	4042	4104.9	3587.4	4225.1	4206	4053.1
		Pom121	2621.5	2532.2	2436.7	2483.8	2667.8	2591.6
		Ranbp9	3382	3341.9	3334.3	3004	3018.8	3442.3
		Nt5c3b; Nt5c3l	1620.4	1682.6	1626.9	1656.7	1627.8	1505.5
		Paf1	4077.3	3881	3599.7	3889.3	4214.1	3715.7
		Mkln1	2680.5	2745	2854.6	2126.6	2216.4	2487
		Ints7	2575.1	2621.4	2594.1	2394.4	2526.3	2540
		Vcam1	3131.1	3289.9	3046.9	3017	2853.7	3016.8
		Bcam	1847.7	1833.9	1985.3	2159	1920.6	1770.6
		Dclk2	4129.4	4466.3	4863.3	3713.4	3091.5	4680.2
		Rpl6	18460.9	20066.5	20922.7	18933.3	16252.9	16785.9
		Cstf1	2981.5	3026.5	3195.1	3162	3109.7	3045.7
		Ttc28	3586.9	3687.8	3564.3	3559.7	3777.7	3975.6
		Nedd1	1995.8	1914.7	1858.8	1896	1933.3	2102.7
		Setd3	2887.1	2801	2834.2	2684.8	2401.8	2756.1
		Hist1h1e	4414.9	4288.5	3777.7	4475.7	4056	4418.1
		Cdk11b	8749.9	8672.2	8173.2	8439.4	8749.5	8458.6
		Picalm	4848.7	5624.6	5783.3	4988.7	4328.6	4966.1
		Grsf1	2059.3	1869	1934.6	2094.7	1900	1882.5
		Smg6	2232.8	2047.2	2045.1	1893.3	2224.7	2200.1
		Rpl9	11108.6	10558.7	10383.9	10735.4	11322.9	10700
		Sfn	1602.7	1603.7	1274.1	1377.1	1190.9	1217.2
		Set	12084.5	12263.7	10444.4	14078.3	12695.9	10353.7
		Ccdc93	4904	4764.9	4724.3	4767.5	4863.2	4937.6
		Ptgfrn	4570.4	4810.5	4900.4	4516.3	4750	4635.4
		Rab11a	2326.3	2490.6	2324.4	2089	1736.9	2279.2
		Zyx	6833.8	7017.5	5276.8	5948.3	5365.6	5859.7
		Dnaja2	9435.6	9752.6	10356	9390.6	9500.1	9147.8
		Prkcsh	5988.2	6006.8	5830.3	6250.7	6177.8	5609.1
		Rfc4	2768.6	2653.2	2641.9	2792.9	3213.9	2652.6
		Anapc7	4121	3959.1	3735	3526.5	3986.1	4012.1
		Bcr	2810.6	2904.3	2874.6	2592.1	2620	2896.5
		Dnajc9	6326.1	5916.4	5798.7	6595	6991.4	5630.5
		Rps6-ps4; Rps6; LOC105244208	11255.8	10749.8	10465.9	10444.3	10864.9	10533.4
		Actr2	3795.8	3870.3	3993.9	3904.4	3820.1	4082
		Timm44	5135	4999.9	4952.6	5064.6	4908.6	5102.4
		Srpk1	2023.2	1778.3	1773.9	1557.7	1771.1	1824.4
		Tpm4	5586.8	5256.6	4748.2	6525.1	6533.4	4975.8
		Snrpa	3534.7	3109.8	3284.2	3482.4	3371	3646.3
		LOC100044829; Fbl; LOC102643269	7938.2	7630.3	7544.6	7975.6	8629.3	7931.6
		Acy1	4446.9	4529.9	4432.4	4754.4	4662.3	4647.5
		Ythdf3	2925.1	2829.9	2385.1	2342.5	2344.1	2682.2
		Arpc2	10629.5	10909.1	11339.8	11589.6	10952.7	11333.1
		Hnrnpdl; Hnrnpdl1; Hnrpdl	5855.9	6019.6	5930.8	5543.8	4893	5026.3
		Asrgl1	4341.7	4384.5	4348	4429.2	4311.3	4338.1
		Cebpz	4144.1	3979.6	3690.4	4071.6	4526.8	4197.8
		Pycrl	6013.6	6430.4	6344.8	5986.7	5837.4	5886.8
		U2surp	4867.6	4843.6	4228.2	4959.7	4837.1	4626.4
		Prpf4b	3633.2	3528	2755	3509.5	3241.7	3332.1
		Dpf2	5034.9	4798.3	4603	4728.5	5253.9	4803.4
		Uaca	3302.9	3348.3	3484.9	3476.9	3294.3	3224.8
		Eef1d	11617	11530.7	11617.6	11740	12410.5	11020.3
		Nmt1	3058	3065.9	2903.5	3180.1	3196.2	3159.2
		Sorbs2	2526	2695	2750.9	2559.6	2341.5	2922.7
		Aldh5a1	3382.9	3457.4	3585.3	3408	3283.5	3514.1
		Cbl	1657.3	1623.3	1637.7	1647.1	1537.4	1754.6
		Rps24; LOC677113; LOC102642752	6317.4	6067.6	5635.5	6044.4	6248.2	5965.3
		Acap2	1903.2	1811.8	1703.9	1864.7	2013	2104.2
		Slc25a13	3742.7	3546.2	3453.6	4149	4538.9	3922.7
		2700060E02Rik; Rtraf	10615.2	9983.7	9449.7	10356.7	10053	10255.9
		Hnrnpab	6346.5	6936.2	7623.5	6348.3	5460.9	5073.7
		Mapk7	2187.9	2203.6	2145.8	2319.9	2313.2	2221.4
		Tbl1x	3592	3516.6	3579.5	3568.2	3717.9	3274
		Gnai3	2581.1	2671.5	2806.2	3278.7	2478.5	2577
		Csrp2	4400.5	4375.5	4108.9	4144	4649.7	4502.3
		Eefsec	4343.4	4364.6	4394.5	4260.3	4247.7	4527.5
		Synrg	4380.3	4249.9	3479.9	3238.2	2775.3	4000.7
		Ddx20	2027.4	2031.1	2113.8	2011.5	1887.6	1809
		Tomm22	3006.6	2953.1	3002	2984.1	3160.5	3065.3
		1190005F20Rik; Trmt1l	2582.5	2489.2	2459.3	2383.5	2475.2	2618.7
		Cope	3430.4	3446.2	3426.6	3239.8	3311	3435.6
		Impdh1	2878.1	2989.7	3194.7	3080.7	3034.2	2914.7
		Capn6	3626.3	3669.2	3534.8	3050.2	3688.1	3845.3
		Papss1	7059.9	7007.2	6726.9	6534.5	6599.5	7270.5
		Tardbp	6815.3	6355.3	6284.1	6945.5	7303.8	6918.2
		Rpl10; Rpl10-ps1	17221.9	16489.6	16202.7	16723.3	17521	16639.4
		Rai1	2174.9	2193.3	2084.4	1970.4	2094	2186.9
		Cpd	3131	3089	3076	2701.2	2912.6	2955
		Nrcam	4105.6	4590.2	5093.8	4214.7	2782.4	4682
		Zfp148	2585.5	2511.6	2496.5	2166	2409.9	2397.4
		Pfdn2	7156.4	6858.5	6447.3	7312.1	7394.9	6799.1
		Smek2; Ppp4r3b	1629	1501.3	1404.1	1313.7	1458.6	1483.8
		Phf2	3031.6	3164.8	3213.3	2993.2	3421.5	3191.1
		Hspa12b	4337.1	4575.8	4350.7	4185.5	4641.6	4531.3
		Ahcyl2	510.8	540.4	520.9	537.5	531.8	566.9
		Diap1; Diaph1	5428.6	5371.8	5422.5	5192.4	5410.2	5434
		Eif3m	3658.8	3472	3106.5	3683	3704.6	3675.1
		Ubp1	2598.5	2566.9	2543.8	2490.3	2596.5	2536.1
		D14Abb1e; Fam208a	3516.4	3634.4	3710.7	3178.9	3514.1	3572.9
		Tnpo3	4885.7	4925.7	4933.2	5248.7	5063.3	4912.1
		Vps53	2748.3	2869.6	2802.9	2559.7	2500.2	2917.6
		Exoc7	3726.6	3914.9	4062.9	3568.9	3453.8	4180.9
		Txnrd1	8231.8	8040	7907.2	8017.2	8317.3	8537
		Gsr	3720.2	3839.7	3874.3	3786.2	3634.8	3821.4
		Dhfr	5975.2	5741.7	5622.1	5454	6077.1	5885.1
		Dennd4c	4661.1	4604	4596.5	4284.4	4591.7	4684.9
		Prdx2	33051.9	33754.8	33599.2	33626.5	33341.7	33610.5
		Psma7	9826.1	9088	9046.1	10272.9	9719.3	9892.8
		Thoc6	2056.9	2095.6	2155.8	2179.9	2067.7	2139.3
		Sos1	4331.9	4619.6	4738.8	4434.3	4384.5	4448.5
		Ddx51	2683.4	2460.9	2337.4	2541.5	2718	2468.7
		Col3a1	3850.3	4343.9	3771.9	4797.5	3672.6	3935.7
		Sugp1	4054.9	3958	3907.8	3451.6	3664.8	3739.5
		Rgs12	2180.9	2191.6	2149.6	2217.1	2350.8	2199.7
		Ndufs2	5855.4	6542.6	7549.1	6678.1	5945.5	6017
		Ap4e1	2019.1	1280.7	1910.6	1989.6	1912.9	2109.1
		Aarsd1	4815.1	4914	5065.8	4657.3	4295.3	4647.1
		Kdm2a	3675.9	3422.7	3425.1	4050.8	4099.5	3641.9
		Krt15	1086	1300.4	1326	850.6	715.9	1150.1
		C3	2148.1	2481.2	2842.3	1533.5	1125.3	1964.9
		H2-Ke6	1282.4	1329.3	1388.1	1374.7	1401.5	1414.1
		Uchl5	4309.9	4159.3	4155.9	4423	4353.8	4058.4
		Pitpnb	5438	5389.7	5657.7	5706.7	6222.3	5751.5
		Setdb1	3750.4	3621.7	3674.6	3414	3612.3	3805
		Pola2	2021.1	1983.3	2009.5	1954.8	2106.4	1937.5
		Zc3h18	3724.3	3728.3	3238.6	3951.8	4108.1	3597.1
		Wiz	3756.5	3657	3425	3560	3801.2	3431.4
		Tsr1	3426	3347.6	3372.1	3208.6	3404.5	3216
		Lss	4184.7	3998.1	4108.2	4945.6	4927.9	4702.3
		Prdx6	5864.8	5730.9	5425.3	6311.3	6826.1	5642.5
		Hdgf	10777.1	10455.9	9407.9	11392.4	12833.1	10593.2
		Tagln	3739.2	3779	3817.8	4334.9	4126.4	3888.1
		Mcm3ap	3082.6	3028.8	3165.7	3084.8	3162.1	3126.4
		Terf2	2809.3	2802	2859.9	2629.4	2703	2807.7
		Nova1	3551.2	3788.7	3966.8	3361.6	2887.2	3791.9
		E430025E21Rik; Washc5	1101.8	1052.5	1054.7	1088	1089.5	1101.9
		Camsap2	2950.9	3046.3	2971.2	3023.9	2870.5	3258.1
		Trappc12	1519.9	1501.5	1371.5	1396.4	1527.8	1507.8
		Wdr82	3627.7	3782.4	3668.5	3453	3508.3	3800
		Ptpn1	4558.4	4704.3	4932.4	4718.7	4149.7	4299.4
		Ewsr1	5300.3	5659.9	5252.3	4647.5	4302.4	4819.8
		Esyt2	2958.6	3101.9	3072.1	3144.4	3264.6	3196.2
		Gnb2	1883.1	1904.9	1948.1	1870	1861.5	2056.1
		Eef1b2	12291.9	12012.1	10262	11933.5	13421.8	11500.9
		Ola1	8548.5	8562.3	8513.1	8371.4	8702.7	8470.7
		Cdkn1c	2139	2228.6	2064.5	1701.7	1892.2	1775.7
		Gtf3c2	4194.7	4380.1	4653.5	4358.5	4161.2	3939.7
		Hmcn1	1415.7	1602.4	1644	1691.4	1474.4	1555.9
		Dkc1	4666.6	4791.3	4026.9	5012.7	5045.7	4431.5
		Atp6v1h	4898.5	4997.4	5037	5099.4	5045.8	5562.1
		2610018G03Rik; Stk26	860.8	887.1	740.3	785.6	895.3	736.2
		Ythdf1	1213.7	1371.6	1473.1	1183.2	1089.6	1119.4
		2410091C18Rik; Ndufaf7	3380.7	3251.9	3274.8	3629.5	3734.1	3482.5
		Dlgap4	7084.2	6985.4	7330.3	6417.9	5967.2	6540.4
		Cdk13	2881	2783	2652.1	2383.9	2381.4	2794.6
		Ppp1cc; Gm5601	716.6	787.2	1309.8	816	752.3	736.9
		Cpsf2	6342.2	6131.8	6134.8	6093.9	7206.2	7046.7
		Nploc4	5530.6	5613.7	5617.9	5215.4	5339.8	5450.6
		Nol8	1609.4	1531.2	1567.2	1415.7	1478	1524.3
		Mvd	4837.8	4636.2	4658.5	5626.2	5472.2	5194.5
		Rrm2	4951.6	4225.4	4158.9	4241.7	4485.6	4353.6
		Tpd52l2	2632	2721.2	2753.2	2472.1	2540.2	2341.8
		Nit2	4392.3	4483.7	4360.1	4587.1	4489.5	4584.1
		Fkbp9	4184.7	4386.6	4370	4331.1	4251.2	4034.5
		Elp4	3143.1	3148.8	3269.7	3132.9	3007.6	3195.5
		Nck1	2511	2521.8	2558.6	2491.8	2464.9	2407.6
		Sec23ip	6413.3	6416.8	6271.8	5880.2	6156.1	6631.4
		Nme1	4746.8	5187.6	5590.5	5577.2	5007	4528.3
		Scp2	3787.7	3722	3820.2	3843.6	3836.3	3935.1
		Psma4	9763.8	9373.9	9640.9	9872.5	9943.1	9830.8
		Gstm5	5101.4	5022.8	4570	4819	4550.3	5351.3
		Pigs	2760.6	2915.7	2892.6	3057.9	3131.2	2940.6
		Csnk2a1	4491.5	4400.2	4505.6	4477.7	4623.4	4507.2
		Psma3	6577.9	6272.1	6251.5	6756.1	6790.6	6800.8
		Xpo4	2164.6	2110.5	2056.3	2312	2514.9	2173.7
		Cnbp	7925.6	7903.6	7447.8	7737	7454.9	7367
		Aldh4a1	2790.7	2642.1	2697.1	3046.5	2843.8	3187.2
		Bub1b	1383.3	1340.1	1230.3	1295.5	1378.6	1313
		Kdm5b	2201.5	2345.9	2337	3202.5	3083.8	2670.2
		Lnp; Lnpk	2770.1	2590.5	2488.2	2927.7	2604	2709.6
		Cdc42ep4	2339.9	2165.3	1941.5	1784	2037.9	1914.6
		Tbl1xr1	3600.9	3619.6	3600.7	3472.1	3722.8	3506.7
		Cpsf3	4027	3980.8	3820.2	3884.2	3912.8	3920.3
		Slc12a2	1818.5	1855.9	1863.1	1721.3	1693.2	1839.5
		Lrrc59	9367.8	9044.6	9251.8	9073.2	9675.9	9103.4
		Raf1	1184	1201.4	1220.6	1054.5	1116.6	1238.3
		Stxbp4	1460.8	1444.3	1432.1	1392.3	1543.5	1344.4
		Trip13	4409.8	4231.5	3920.9	4508	4704.4	4313.2
		Osbpl8	3529.1	3619.7	3586.8	3537.1	3421.1	3782.2
		Tubgcp2	3047.9	3039.8	3018.7	3126.5	3175.3	3271.5
		Myo6	1891	2083.1	2272.9	2158.4	2165.2	2161.8
		Slmap	1388	1511.6	1644.9	1575.9	1569.1	1496.2
		Prkar1a	3736.6	3700.6	3797.6	3549.3	3797.3	3399.7
		Samm50	1736.9	1641.9	1643.5	1785.4	1873.8	1773.7
		Pkn2	3839.9	6161.5	6547.3	3841.7	5521.9	3137.2
		Bcas2	4000.7	3982.8	3921.3	3769.2	3956.7	3815.7
		Pxn	2555.1	2658.2	2259.1	2391.4	2313.5	2488.9
		Gnao1	4753.1	5614.2	6581.5	5074.4	3553.3	5753.8
		Specc1	2536.7	2457.7	2623.3	2547.7	2242.2	2277.1
		Seh1l	2620.2	2639.8	2788.5	2986.4	2992.7	2656.2
		Ptbp3; Rod1	2450	2541.5	2586.6	2503.7	2587.4	2655.2
		Rbm5	4945.3	5069.4	5234.5	4445	4770.7	4720.4
		Mcat	4597.1	4729.4	4957	4862.1	5018.1	4892.6
		Nrp2	2139.7	2251.5	2348.2	1994.1	1829.4	2115.3
		Sorl1	714.2	751.8	757.6	702.9	622.8	719.2
		Cc2d1b	2005.3	1978.4	1918.8	1987.1	2027.1	1897.8
		Spag7	3101.4	2689.8	2723.5	2680.1	2860.2	2744.8
		Ppp1r8	3843.8	3913.5	4202.1	4294.8	4740.6	4206.3
		Pmpca	2949.1	2711.1	2641.3	2944.1	2934.1	3213
		Napg	3712.5	3862.9	3891.6	3859.1	3856.9	4088.1
		Nup85	2793	2655.9	2344.8	2870.7	3191.4	2741.8
		Ptpn12	2654.4	2773	2878.5	2807.9	2455.5	2421.8
		Hba-a1; Hba-a2	18330.3	20567	19426.5	19588.6	32484.7	17082.3
		Tmem214	2371.5	2342.5	2252.8	2161.2	2364	2349.8
		Mettl16	1516.1	1596.3	1624.8	1581	1634.3	1508.1
		Uchl3	4527.4	4560.3	4631.6	4352.2	4212.1	4171.1
		Tnrc6b	929.1	882.4	727.2	802.5	845.5	895.3
		Cnot10	1964.2	1885.9	1847.1	1855.6	1988.7	1976.4
		Fabp7	5278.3	5334.9	5467.8	5010.5	4161.5	5556.8
		Med24	2283.9	2266	2255.9	2156.9	2308.6	2288.6
		Rab3gap1	2965.6	3103	2979.9	3267.2	3516.3	3597.4
		Rps27a; Rps27a-ps2; LOC100042019	280.1	345	321.4	285.5	201.4	323.2
		Gpc6	1404.8	1405.9	1447	1554.2	1644.2	1527.4
		Tango6; Tmco7	1618.8	1542.7	1480.5	1477.9	1558.2	1603.6
		Taok1	2786.6	2609.2	2749.4	2893.9	2666.6	2987.2
		Fmnl2	1162.3	1179.5	1213.4	1092.1	1130.7	1302.4
		Gap43	6702.6	7286.8	7145	7555.1	7136.7	8855.1
		Mogs	5929.3	6051.1	5966.2	6351.1	6874.4	6279
		Rpl17	19335.6	18331.1	17565.5	19619.3	19878.3	18485.6
		Polr1a	2785.8	2595.5	2418.4	2372.8	2548.2	2642.8
		Faf1	6327.7	5964.5	5733.9	6058.8	5928.8	6222
		Cbx1	2208.2	1932.1	1808.6	2356.5	2677.3	2162.1
		Nap1l4	5213.5	5108.6	4720.3	5104.9	4696	4464.6
		Fkbp10	3886	4360	4517	4268.3	4197.1	4144.1
		Apool	3858.3	3742.6	3680.1	3887	3936.9	3878.7
		Plxna4	999.8	1090.6	1132.8	823.6	725.7	1222.5
		Csda; Ybx3	1095.9	1063.9	950.4	1080.8	1194.4	962.8
		Crabp1	7049.2	6819.1	6678.7	8433.3	7543.6	6674.8
		Uqcrfs1	4774.3	4669.2	4590.2	4505.2	4991.7	5140
		Rplp2	10585	10369.9	9557.3	10210.8	11104.4	10516.8
		Kalrn	1148.1	1165.4	1204.4	1075.8	935.7	1288.3
		Wdr48	2675	2534	2425	2953.4	2890.7	2876.2
		Mfap1a; Mfap1b	2926.8	2754	2609.7	2633.8	3364.8	2801.4
		Dvl2	2347.6	2458.8	2604	2733.8	2701.7	2323.9
		Carkd; Naxd	4436.5	4510.7	4656.8	4424.4	4236.6	4848.4
		Sept5	4423.6	4714.8	4821.1	4372.1	3629.3	4892.3
		Tomm34	4585.7	4569.3	4636.1	4617	4744.5	4527.9
		Hirip3	5102	4765.3	4389.8	5874.9	6153.6	4779.3
		Etfb	6597.4	6562.2	6675.3	6632	6455.5	6381
		Snrnp40	4679.1	4594.6	4751.7	4251	4338.4	4775.2
		Ccdc132; Vps50	2792.8	2819.4	2739.9	2641.3	2716.9	2951.9
		Urb1	1420.3	1393.2	1351.3	1453	1514.7	1423.3
		Efhd2	4437.4	4454.8	4361	3810.4	3569.9	4061.4
		Scyl1	3956.2	4024	3952.8	3794.4	3952.3	3962.8
		Glrx3	16440.3	15940.5	16460.5	17003.9	16560.9	15654.6
		Hibch	5040.9	5168.7	5262.6	5466.5	5141.9	5201.7
		Tyms	3743	3384.1	3351.8	3555.4	3804.9	3613.7
		Ankrd44	1976.4	1913.9	1843.2	1895.9	1930.8	2106.2
		Frmd4a	3228.9	3334.4	3555.8	3132.2	3231.9	3467.4
		Crk	6183.3	6237.2	6262.6	6262.6	6037.5	5993.4
		Mri1	4348.1	4407.3	4487.3	4577.2	4521.2	4541.3
		Ptpn13	2124.4	1830.5	1946	1996.9	2195.2	2030
		Mga	1191.7	1297.1	1535.1	1524.8	1277.1	1092.8
		Atg2b	2298.5	2458.8	2407.6	2396.4	2379	2618.4
		Chtop	2186.8	2254.2	2201.6	2161.2	2048	2278.3
		Nf1	3693.1	3690.2	3717.7	3594.7	3592.5	3952.4
		Phactr4	2525.4	2439.1	2350.4	2347.3	2334.5	2318.2
		Zeb1	2178.8	2174	2147	2532.8	2752.2	2071.3
		Elavl3	1015.9	1051.4	1105.2	922.3	809.3	944.5
		Usp39	4555.4	4355.6	4538.1	5096.1	6028.9	5167.9
		Srrm1	4421	4125.8	3156.9	4865.4	6753.6	4690.5
		Chn1	1521.8	1481.8	1501.2	1570.4	1340.9	1665.1
		Gys1	2700.4	2777.3	2960.1	3845.8	3510.1	3051.2
		Snap23	1406.9	1224.5	1291.1	1287.5	1424.8	1312.1
		Spcs2	3850.3	3983.3	4339.8	4237.6	4033	3727.8
		Rbm25	3090.2	3157	3299.7	3132.9	3229.5	3003.3
		Prune; Prune1	5588.3	5581	5759.3	5450.2	5052.6	5513.2
		Ppp2r2a	4332.7	4340.5	4239.2	4379.4	4277.4	4551.4
		Zfp280c	3386	3366.7	3347.3	3577.1	3895.4	3548.6
		Tes	4460.7	4595	4734.7	4565.5	4096.7	4262.7
		Aacs	6662	6159.9	6368.7	7384.5	7912.9	7444.4
		Gm3837; Pdcd5-ps; Pdcd5	3635.8	3821.3	3285.8	4209.9	4809.6	3638.1
		Ctdp1	2977.6	2904.3	3031.1	2825.3	2857.2	2864.5
		Igbp1	4629.4	4372.8	4412.3	4504.1	4606.9	4392.2
		Bin1	6080.2	6275.3	6064.8	6203.6	5854.9	5874.9
		Rad23b	5648.7	5217.5	5095.5	5610.3	5185.3	5027.9
		Lrrc16a; Carmil1	2519.2	2634.3	2614.9	2297.2	2113.7	2590.3
		Tom1l2	1881.4	2025.9	1943	1867.2	1580.3	1913.7
		Prkra	4289.8	4038.3	4619.4	5473.9	5287.6	4266.7
		Senp7	3658.7	3727.4	3867.8	3554.3	3689.9	3785
		Rbm22	4198.5	3984.5	3706.5	3637.7	3843.7	4083.5
		Rab5b	2053.4	2146.2	2168.8	2109.1	2028.7	2188.7
		Ephb1	330.4	369.5	398.2	299.9	264.4	395.1
		Mcam	3086.7	3116.1	3277.5	3690.8	3369.9	3299.1
		Rragc	360.8	357.9	405.3	428.7	395.8	389.1
		Foxp4	1261.7	1173.5	1126.3	1165.4	1373.6	1256.1
		Abcb7	2737.8	2663.6	2611.1	2820.2	2872.2	2752.4
		Kif20a	2731.4	2616	2421.4	2596.6	3142.7	2583.1
		Cspg4	1587.1	2036.8	1921.3	1910.5	1723.5	2038.8
		Dnajc10	2943.5	2767.2	2564.5	3108.3	3306.7	3363.2
		Glyr1	5148.2	5023	4919.4	5175.3	5486.7	5254.4
		Sltm	3079.1	3127.6	3230.9	2650.7	2213.5	2705.3
		Pcyox1	3016.1	3567.8	4132.3	3691.6	3079.9	2891.4
		Supv3l1	2795.3	2656.4	2679.2	2855.9	2966.1	2995.7
		Rprd1b	4300.3	4239.7	4289.1	4586.4	4537.9	4310.9
		Pdlim4	2962.7	3093.4	2962.8	3011	2929.4	2912.4
		Exosc8	2001.7	1902.9	1944.5	1977.8	2128.5	1970.3
		Polr2g	3542.7	3544.8	3570.1	3464.6	3634.8	3507.5
		Mpdz	2406.8	2357.4	2416.6	2607.5	2420.7	2330.2
		Arfgef2	1282.6	1273	1242.5	1219.1	1145.2	1256.5
		Dhx57	2399.9	2557	2701.9	2397.9	2237.9	2560.1
		Rab6a	1770.3	1821	1701.3	1727.3	1840.7	1844.3
		Arhgap17	3765.2	3858.1	3750.4	3298.8	3138.6	3254.8
		Rpl7	9799.7	9448.1	9116.3	8890.1	9996.6	9924.7
		Flii	2389.4	2348.2	2181.5	2108.1	2315.1	2595.9
		Upf2	4413.6	4383.3	4426.5	4256.3	4176.4	4436.2
		Prps1	3458.5	3194.7	2930.6	3487.1	3571.9	3584
		Ttll12	4950.7	4915.4	5052.3	5232.4	4743.1	4796.6
		Zzef1	1673.7	1804.4	1871.8	1799.1	1734.4	2068.6
		Tmem43	3395.9	3716.2	4051.8	3471	3407.6	3298.4
			1846.9	1741	1854.6	1746.3	1721.2	1883.7
		Hs1bp3	2610.4	2710.1	2483.2	3123	3047.2	2797.6
		Cbx2	3377.5	3171.3	2856	2766.4	3521.4	2930
		Nudcd1	4255.2	4228.3	4134.6	4544.2	4516.2	4162.1
		Pcnp	4723.7	4698.4	4624.7	3836.8	3743	3952.3
		Krt19	1826.1	1913.1	1991.8	2224.4	2154.3	1773.9
		1200014J11Rik; Ncbp3	2596.2	2502.8	2419.3	2269.4	2272.7	2484.6
		Epb4.1l5; Epb41l5	3641.7	3420	3456.2	3347.5	3221.5	3482.2
		Ccdc47	1849	1717.3	1631.6	1755.9	1896.5	1933.3
		Nif3l1	3111.3	3331.2	3564.8	3561.3	3031.3	3157.9
		Cfl1	15816.4	15701.4	15833.9	15463.8	15527.7	15285.9
		Rtn1	5843.5	6336.9	6171.3	4916.2	3709.3	6314.3
		Hist1h1b	13699.3	15537.7	16720.2	13001.4	12512.7	14562
		Crabp2	4708	4229.2	3886.1	4973.9	4723.7	4559
		Irgq	2811.8	2875.1	3060.2	2658.2	2442.5	2843.5
		Kpna4	1562.5	1502.3	1596.8	1701.5	1597.6	1593.2
		Letm1	5658.3	5637.4	5732.4	5478.3	6157.5	6194.2
		Scrn2	1237.9	1282.5	1411.2	1416.8	1268.6	1249.6
		Krt16	4131.4	2522.3	1296.2	1459.8	1749.8	923.3
		Pdgfra	2562.4	2834.1	2601.2	2098.1	2342.3	2418.3
		Fhod1	1982.2	1898.9	1814.1	1935.5	2021.3	1886.6
		Parn	3205.1	3215.8	3336.9	3605.6	3642	3591.5
		Ndufv1	2505.1	2710.4	2841.7	2415.9	2546.5	2572.2
		Serpina1b	1228.1	1315	1296.4	963.8	576.2	931.3
		Sod1	12160.2	12564.2	12575.7	10531.3	10407.2	10894.6
		Fbln1	4529.3	4717.5	4700	4339.2	3381.2	4252.4
		Rab18	5291.3	5273.8	5102.9	5633.7	5531.6	5478.1
		Heatr3	2263.8	2178.4	2074.6	2135.2	2328.6	2272.9
		Sugp2	1596.9	1737.8	1914.4	1339	1207.1	1714.1
		Pebp1	6721.9	6784.4	7202.1	7423.6	6338.4	6339
		Cpsf3l; Ints11	2303.3	2350.8	2264.4	2234.8	2422.5	2408.1
		Aip	4454.4	4614.4	4626.3	4543.2	4363.7	4277.8
		Mapk3	5875.8	6031.6	5722.6	6207.9	6052.7	6372.1
		Pcmt1	3914.2	3859.1	3887.7	4117.1	4191.5	3932.6
		Dpp9	3855.9	3887.6	3889.4	3715.5	3733.4	3875.7
		Ank1	1825.8	1957.5	1758.3	2031.3	3630.9	1995.4
		Ap3m1	2781.8	2780.6	2741.2	2445.7	2397.1	2797.6
		Cyc1	3675.6	3699	3854	3606.6	3518.2	3708.4
		Agk	3661.6	3723.5	3660.3	3739.9	3537.2	3749.7
		Ddx41	4076.1	4089.7	3985.1	4156.4	4480.2	4380.9
		Fen1	3894.4	3698.2	3691.5	3603.4	4060.3	3657.4
		Tbc1d15	5797.8	5829.6	5873.8	5892.7	5750.7	5519.2
		Lrch3	3875.9	4004.8	4614.8	3436.8	3773.7	3725.9
		Rab2b	234.5	209	217.9	210.3	204.1	245.9
		Mapk1	6958.4	6845.2	6782.4	7335.5	7025.9	6993.3
		Fdft1	3452.6	3272.2	3217.3	3302.3	3362.7	3768.8
		Gfm2	2362	2328.1	2310	2424.8	2517	2417.3
		Ythdf2	1935.2	1883.5	1728.6	1598.6	1757.3	1869
		Shprh	2036.8	1819	1684.9	1715.2	2265.4	2689.2
		Apex1	5104.6	4969	4990.1	5500.1	5610.5	5480.8
		Fnbp4	1133.8	1164.8	1074.7	1125.5	1212.6	1119.8
		Sh3bgrl	5301.3	5478.3	5095.4	5353.9	5041.5	5200.8
		Tns3	2407.6	2782.3	3106.9	2465.5	2367.9	2236.5
		Gnl3	4568.4	3649.1	3164.2	4155.6	5606.8	4536.6
		Eif3j1; Eif3j2	7489.1	7094.6	6485.8	7425.3	7679.1	6657.7
		Heph	1557.2	1614.8	1623.6	1572.5	1538.2	1501.4
		Vps26b	3383	3574	3928.3	3822	3166.5	3381
		Ctsd	9630.3	9519.2	9312	6337.8	5598.6	9507.6
		Cep97	1424.1	1411.4	1523.6	1507.9	1362.5	1455.4
		Nsdhl	4410.9	4626.1	4875.7	5743.3	5510.6	5322.3
		Aars2	1522.8	1503.5	1452.5	1649.5	1713.7	1620.4
		Thbs1	1730.4	1944.5	1792.2	1755.7	1764.5	1727
		Pcid2	4564.5	4566.5	4334.9	4401.3	4614.9	4673.3
		Ada	2355.9	2437.9	2363.4	2463.4	2287.7	2232.9
		Plcd1	2159.3	2221.6	2272.6	2392.7	2235.8	2289.5
		Csnk2a2	4661	5018.9	5083.9	4703.2	4705.8	4631.1
		Pbx1	329.4	572.8	701.9	482.9	325.8	276.4
		Sub1	6244	5976.6	4487.4	6800.8	9734.7	6338.2
		Vps26a	1461.5	1463.8	1476.4	1602.8	1511.7	1425.8
		Vps33b	3310.4	3324.5	3307.7	3595.8	3356	3577.3
		Usp15	2404.7	2231.8	2189.4	2335.4	2835.8	2722.1
		Cenpv	1671.1	1678.2	1845.2	1807.8	1722.6	1756
		Cxadr	3947.8	4636.2	5189.8	4488.2	3446	3619.9
		Ppa1	6426	6121.8	6023.2	6237	6238.4	5769.6
		Zyg11b	1171.5	1194.8	1133.2	1128.4	1191.8	1266.8
		Taf6	2309.2	2137.4	2132.9	1909.8	2060.1	2283.3
		Tle1	88.5	84.3	78	80	85.5	115.5
		Tgs1	4700.4	4397.1	4180.7	4640.5	4478.1	4147.7
		Ddost	5156.4	5302.3	5106.4	5152.4	5533.1	5383
		Nup35	1195.6	1230.4	1075.4	1163.1	1236.8	1205.3
		Herc4	2536.5	2576.3	2743.3	2613.6	2536.1	2516
		Acsf2	2900.2	2967.2	2868.5	2342.4	2504.6	3023.6
		Pcyt1a	1230.4	1234.5	1224.2	1190.7	1217.1	1167.4
		Ufl1	3636.7	3587.4	3448.2	3989.2	4077.3	3768.8
		Galnt2	2693.7	2662.5	2700	2674.3	2552.4	2693.7
		Mtmr3	1188.4	1225.9	1281.6	1113.9	965.8	1229.5
		Sel1l	3887.8	3867.8	3897.3	3872.6	3627.5	4106.8
		Dmap1	4459.3	4571	4623.7	4138.6	4418.2	4390
		Nucks1	3558.6	3613	3207.4	4448.7	10214.3	3679.1
		Gtf2e2	4662.6	4489.5	4258.1	4439.3	4700	4385
		Usp3	3847.8	3745.2	4094.5	3702.6	3836.1	4052.5
		Nme2	5967.7	6614.8	6941.1	6521.5	5707.5	5776.5
		Ints5	1004.9	1027.2	1071.1	1006.2	1029.9	986.4
		Abcf3	2623.9	2650.7	2660.8	2294.5	2395.8	2706.4
		Cryz	1594.1	1602.7	1601.6	1720.2	1673.8	1656.5
		Crot	2421.4	2349.4	2341.6	2170.3	2314.6	2479.4
		Stt3a	4309.5	4655.2	4714.6	4588.9	4675.2	4370
		Cobra1; Nelfb	4311.5	4294.8	4251.2	4670.8	4577.3	4421.5
		Dctn4	2185.1	2091.4	2067.5	2226.4	1963	2241.8
		Arhgap1	5065.7	5473.2	5464.2	5205.2	5213.8	5238.6
		Larp4b	3414.7	3337.7	3198.8	2984.5	3005.7	3303.4
		Spats2l	3271.2	3973.2	4156.7	2981.6	2777.9	3336.4
		Dnpep	2822.5	2777.6	3003.7	2881.8	2839.6	2874.6
		Tdrd3	1749.2	1693.3	1738.8	1513.2	1532.1	1817.7
		Pdlim5	3411	3282.9	3189.5	3137.3	3240.1	3317.4
		Wdr19	2147.1	2174.5	2068.4	2185.6	2157.2	2167.1
		Mrc2	2519.4	2590.7	2648.7	2384.6	2510.5	2516.5
		Armc8	2979.2	3081.1	3161.6	2944.6	2924.8	3224.4
		Csnk1e	1297.4	1342.5	1403.8	945.7	879.5	1296.8
		Ciapin1	2182.3	2217.1	2452.1	2181.7	1974.4	1981.9
		Pip4k2b	1555.7	1614.7	1770.6	1404	1358.2	1485.2
		Ddx50	2767.6	2795.1	2781.2	2796.5	2767.2	2680.2
		Ebf3	2688.9	2720.4	2789.2	2583.2	2616.5	2666
		Vwa8	2568.1	2651.9	2712.2	2244.6	2267.4	2761.2
		Ctsb	5897.8	6429.9	6609.2	4580.9	3350.3	6316.1
		Ppp1r10	5047.6	4772.3	4661.3	4068.2	4272.4	4881.1
		Srcin1	1278.6	1451.3	1412.9	1180	965	1449.6
		Dlat	6801.5	6848.9	7022.6	7278.7	7592.1	7223.8
		Itch	1578.7	1448.6	1503.2	1449.4	1618	1734.9
		Cab39	4867.7	4824	4689.3	4543.4	4504.4	4997.7
		Ppp2r5e	3908.5	3816.6	3905.8	3600.9	3405.4	3931.7
		Heatr2; Dnaaf5	2535.3	2435.4	2372.4	2570.3	2612	2439
		Pycr1	992.3	982.5	1024.1	1217.9	1153.4	1106
		Vps4a	1266.5	1278.9	1360.3	1102.9	1062.1	1166.3
		Zfp219	1620.2	1517.1	1610.3	1638.9	1750.1	1424.3
		Cdk4	3182.5	3001.2	2920.7	2771	2970.5	3070.2
		Smc6	2784.5	2525	2417.2	2645.4	2886.4	2721.5
		Prkag1	5318.4	5250.2	5089.8	4927.3	5245.6	5224.1
		Ptcd3	5774.2	5371	5224.9	5458.8	5853.9	5798.4
		Mecr	4499.8	4610.7	4698	4853.3	4737.9	4831.1
		Swap70	4159.4	4033.1	4241.3	4685.1	4397.2	4202.9
		Rpl18	7967.8	7912.5	7615.1	7168.4	7300.4	8455
		Bysl	2767.6	2728.7	2715.7	2632	2911.4	2701.3
		Fus	7335.4	7499.2	6732.8	7402	7443.8	7269.3
		Armc10	3749.8	3701.7	3567.8	3619.8	4205.3	3759
		Cbr4	1676.3	1665.1	1735.1	1742.9	1826.8	1862.4
		Hmgcr	3122.4	3025.6	3019.4	2670.6	3011.5	3261.5
		Toe1	1499.9	1483.1	1600.7	1521	1601.7	1815.6
		Anxa7	1396.8	1456.4	1415.7	1469	1535.4	1456.3
		Ivns1abp	3004.9	2838.5	2892.5	2911.5	2933.5	2963
		Ppp1r12c	1884.4	1939.8	1979.6	2060	1877.5	1810.8
		Rac1	3397.7	3443.7	3408.1	3113.4	3090.1	3626
		Ehd3	1025	1175.8	1178.9	1074.2	1017.3	1190.7
		Rras2	1764.4	1665.4	1646.9	1699.8	1722.8	1625.8
		Metap2	2746.8	2651.4	2759.4	1891.1	2029.9	2307.8
		Aftph	1104	1013	949.2	831.2	741.4	1008.3
		Crnkl1	4614.4	4536	4383.4	3901.6	4400.5	4539.5
		Tbl2	3289	3724.7	3965.7	3771.5	3509.1	3040.2
		Tacc2	1987.8	2019.9	1851.4	1726.1	1788.8	1845.6
		Ppme1	2460.3	2425.2	2439.1	2822.3	2773.6	2805.5
		Smarcal1	2681.7	2570.1	2406.3	2519.8	2909.3	2703
		Erp44	3203.9	3439.6	3629	3446.5	3210.7	3118.9
		Naa16	932	1049.6	1109.1	1121.3	1068.3	978.6
		Tmod2	2169	2176.2	2275.3	2260.7	1937.7	2272
		Rilpl1	2740.7	2495.4	2549.5	2831.6	2747.6	2401.4
		Vangl2	4529.5	4317.3	4361.5	4501.3	4311.3	4891.1
		Arhgef40	2278	2324.5	2178.2	1901.5	2229.5	2150.1
		Hars2	4590.9	4288.2	4100.1	4486.8	4675.9	5051.7
		Fbxo30	1848.2	1738.4	1790.4	1809.2	1836.9	1753.6
		Ercc3	2813.7	2695.3	2624.2	2648.8	2771.8	2954.1
		Irs1	572.4	548.8	595	673.6	734.5	632.8
		Ripk3	2240.1	2366.2	2413.3	2492.4	2372.1	2416.2
		Kank2	3064.7	3014.7	3070.9	2998.4	3401.9	3266.1
		Idh3a	5712.7	5729	5852.8	6158	5799.2	5406.4
		Alcam	7278.3	7534.1	7608.3	7360.3	7806.1	7967.3
		Dcps	8132.9	7983.1	8028.6	8751.1	8475.2	8335.3
		Pabpn1	3128.4	3102.5	2800.3	2964.6	3187.6	2943.5
		Gmpr2	914.8	1092.4	1187	1145.6	903.6	844.6
		Peg3	1267.4	1400.8	1226.8	881.5	1095.3	1218.9
		Ldb1	1357.1	1416.8	1463.9	1340.1	1329.7	1416.4
		Arid2	1984.6	1940.7	1958.8	2018.3	2070.9	2133.2
		Psmd14	2969.1	2983.5	3118.2	3245.3	3204.9	3196.5
		Yars2	1858.1	1858.9	1941.1	2314	2098.7	2013
		Acsl4	1920.9	1732.3	1699.1	2080.7	2185.5	2244.9
		Pex5	1338.5	1371.4	1431.3	1415.9	1410.4	1215.8
		Ndc1; Tmem48	1633.6	1605.3	1529.6	1784.5	1770.6	1708.1
		Dlg4	2189.8	2282.7	2481.4	2242.5	1860.6	2507.9
		Chtf18	2845.8	2730	2693	2413.2	2690.7	2689.2
		Psmb3	4310.3	4096.3	4132	4447.8	4423.2	4567
		Stub1	3373.9	3376.2	3208.9	3030.3	3087.2	3062.7
		Ndufa10	3089.7	3046.7	3149.1	3013.3	3181.5	3463.6
		Ykt6	4010.1	3921.9	4043.9	3626.2	3442.9	4043.4
		Rps11	13164.1	12674.3	11752.6	12677.3	13394.7	12606.9
		Hmgb2	2474	3035.4	3327.5	3391.4	2733.1	2100.5
		Ralgapa1	2337.7	2326.2	2461.7	2394.9	2326.7	2506.8
		Nelfcd; Th1l	2791.1	2631.7	2558.1	2794.8	2857.8	2658.6
		Phf6	6101.1	5913.9	5730.3	5216.8	5659.7	5819.5
[truncated: 5,101 more rows]

## Sheet: Proteins p<0.01 (log2 data)
Mouse Embryos E12.5
Proteomics
Log2 transform data (p<0.01)
	p-value	q-value	fold-change	WT	WT	WT	DKO	DKO	DKO
CYB5R4	0.004284	0.2412	0.638371	8.3659	8.3042	8.3893	9.2014	8.8316	8.969
DIS3L	0.007245	0.2556	0.647521	10.25	10.238	10.028	10.961	10.613	10.823
PFKP	0.006317	0.2517	0.661387	7.3576	7.2817	7.2317	7.9658	8.0207	7.6738
CECR5; HDHD5	0.0001802	0.0963	0.689983	8.3246	8.4321	8.403	8.9015	8.9695	8.8948
RENBP	0.008421	0.2556	0.697759	8.6165	8.5114	8.2803	9.0143	9.0428	8.9087
PHC1	3.39e-05	0.05973	0.708906	10.523	10.592	10.548	11.043	11.032	11.077
PM20D1	0.003197	0.2346	0.711614	5.6177	5.5236	5.6696	6.1457	5.9658	6.1719
GMFG	0.008149	0.2556	0.714117	7.5744	7.5125	7.3681	8.0235	8.0725	7.8163
AJUBA; JUB	0.006937	0.2556	0.724421	8.6671	8.6628	8.4191	9.1272	9.0048	9.0123
UBXN4	0.0005703	0.1556	0.73884	10.393	10.283	10.391	10.782	10.756	10.839
DHCR7	0.002359	0.2274	0.75419	10.876	10.742	10.757	11.166	11.281	11.149
SNRPF	0.007403	0.2556	0.764542	10.62	10.491	10.595	10.826	11.044	10.998
FGFR3	0.009987	0.2649	0.76516	9.3805	9.2288	9.218	9.6257	9.7889	9.5712
FDPS	7.045e-05	0.08329	0.765425	11.78	11.742	11.727	12.14	12.161	12.105
LCP1	0.001979	0.2228	0.76631	11.875	11.848	11.845	12.29	12.295	12.135
KLC3	0.0001901	0.0963	0.766363	8.1849	8.1334	8.1028	8.4986	8.555	8.5192
BOLA1	0.0001071	0.08441	0.768242	9.7604	9.7433	9.7632	10.088	10.164	10.156
KDM3A	0.008928	0.2556	0.780426	12.413	12.359	12.324	12.787	12.8	12.582
CERCAM	0.009051	0.2568	0.783696	6.9669	6.9402	6.7522	7.1829	7.2891	7.2422
PECR	0.008213	0.2556	0.786217	9.6431	9.5413	9.42	9.9368	9.8762	9.8324
DPH5	0.005674	0.2484	0.790352	8.296	8.1997	8.1324	8.5808	8.4672	8.5984
FADS1	0.002642	0.2306	0.790407	11.265	11.234	11.208	11.615	11.631	11.479
ECHDC1	0.007528	0.2556	0.790443	7.9278	7.8253	8.0179	8.1854	8.3092	8.2942
RRAGD	0.00441	0.2412	0.806027	7.8379	7.8354	7.8561	8.2046	8.2104	8.0477
PPP4R4	0.009717	0.2642	0.808694	8.0917	7.9858	8.0373	8.43	8.3711	8.2327
LEPREL2; P3H3	0.002596	0.2301	0.814884	7.3742	7.4911	7.487	7.7899	7.7266	7.7218
ANGPTL2	0.005162	0.2412	0.820381	8.8259	8.6696	8.7303	9.0356	9.0647	8.9824
DERA	0.001647	0.2087	0.821121	10.783	10.722	10.653	11	11.009	11.002
SNCB	0.007239	0.2556	0.827463	7.6279	7.7556	7.7996	7.9807	7.9881	8.034
WDR34	0.004413	0.2412	0.83191	8.3637	8.264	8.2612	8.5958	8.4998	8.5898
APRT	0.005147	0.2412	0.832775	11.438	11.388	11.391	11.694	11.732	11.583
PHC2	0.006554	0.2554	0.833546	10.624	10.513	10.604	10.916	10.82	10.793
NSDHL	0.008403	0.2556	0.838956	12.107	12.176	12.251	12.488	12.428	12.378
EPS8	0.00527	0.2412	0.839925	10.507	10.532	10.513	10.736	10.713	10.858
BCAP29	0.008652	0.2556	0.839926	9.1179	9.0417	8.962	9.3425	9.2505	9.2836
SIL1	0.002495	0.2274	0.839945	9.2541	9.2905	9.2572	9.4672	9.503	9.5865
GSTK1	0.006065	0.25	0.840702	11.008	10.925	10.917	11.254	11.218	11.129
RPP40	0.003462	0.2412	0.84181	9.7072	9.6712	9.5859	9.8704	9.9316	9.9076
ITPR3	0.006668	0.2556	0.842841	10.232	10.202	10.193	10.533	10.461	10.373
LSS	0.00126	0.2049	0.843231	12.031	11.965	12.004	12.272	12.267	12.199
ALG3	0.002172	0.2274	0.843757	8.9189	8.867	8.9198	9.2043	9.1015	9.1352
AACS	0.005757	0.25	0.844011	12.702	12.589	12.637	12.85	12.95	12.862
CD81	0.00421	0.2412	0.84655	10.309	10.25	10.169	10.478	10.477	10.494
ARHGAP29	0.003517	0.2412	0.847842	9.1054	9.1342	9.1561	9.3818	9.4252	9.3031
1110031I02RIK; OGFOD3	0.003161	0.2346	0.849528	7.4676	7.483	7.5259	7.6767	7.717	7.7886
ABHD12	0.004346	0.2412	0.853108	8.9949	8.9761	9.0808	9.2158	9.2329	9.2907
ASL	0.00849	0.2556	0.855397	11.206	11.157	11.231	11.502	11.362	11.406
ZDHHC6	0.008972	0.2556	0.85601	7.0045	6.9623	7.0661	7.302	7.1769	7.2269
ARL8B	0.007511	0.2556	0.858764	10.858	10.868	10.753	11.041	11.007	11.09
TPMT	0.007396	0.2556	0.85922	9.7233	9.7828	9.7981	10.058	9.9705	9.9324
ACSL3	0.003799	0.2412	0.860353	11.907	11.864	11.827	12.058	12.138	12.053
PYCR1	0.008482	0.2556	0.862921	9.9546	9.9403	10	10.25	10.172	10.111
ITGB5	0.0009702	0.1849	0.864857	9.7337	9.7947	9.7871	9.9902	10.001	9.9527
DUSP3	0.008658	0.2556	0.864917	8.9969	9.0384	9.0115	9.23	9.2949	9.15
LAMP2	0.001828	0.2194	0.865937	11.462	11.472	11.389	11.631	11.647	11.668
GLA	0.008251	0.2556	0.867659	9.6081	9.5778	9.6854	9.8406	9.8687	9.7764
MVD	0.006207	0.25	0.867739	12.24	12.179	12.186	12.458	12.418	12.343
QPRT	0.005636	0.2483	0.86806	9.0583	8.9603	8.9513	9.1712	9.1869	9.2242
GALE	0.006239	0.25	0.868662	9.393	9.3763	9.2974	9.5895	9.5772	9.5094
PPME1	3.176e-05	0.05973	0.871758	11.265	11.244	11.252	11.463	11.438	11.454
DCXR	0.0006969	0.1594	0.873411	9.9935	9.9288	9.9449	10.139	10.151	10.163
SERHL	0.006159	0.25	0.873876	9.3136	9.3345	9.268	9.5355	9.4378	9.5263
WDR24	0.0001782	0.0963	0.873876	8.5279	8.5511	8.5668	8.7602	8.7293	8.7398
EGLN1	0.006821	0.2556	0.874381	11.197	11.215	11.147	11.436	11.378	11.326
DPH7; WDR85	0.008873	0.2556	0.874967	7.302	7.246	7.1779	7.4561	7.4504	7.3975
QDPR; LOC102643271	0.00323	0.2346	0.876403	12.317	12.343	12.292	12.557	12.467	12.499
SSBP1	0.005355	0.2419	0.876606	10.862	10.756	10.785	10.978	11.019	10.976
VARS2	0.001628	0.2087	0.877822	10.47	10.428	10.412	10.649	10.59	10.635
GALM	0.004716	0.2412	0.877862	8.6073	8.5527	8.6561	8.7863	8.7731	8.8205
ISOC2A	0.002501	0.2274	0.878228	10.605	10.68	10.659	10.867	10.812	10.827
MAP2K1	0.009699	0.2642	0.879446	11.346	11.39	11.352	11.622	11.521	11.501
MRPL24	0.008814	0.2556	0.879974	8.098	8.0023	8.0715	8.2923	8.2055	8.2274
TSPAN14	0.009956	0.2649	0.881378	9.5643	9.5844	9.4898	9.7359	9.6781	9.771
CYB5R3	0.002307	0.2274	0.882703	12.175	12.159	12.151	12.349	12.381	12.295
ATP2B1	0.0001251	0.08872	0.883315	11.218	11.238	11.218	11.424	11.392	11.395
COPS7A	0.004166	0.2412	0.883519	11.441	11.433	11.484	11.663	11.651	11.58
DDX59	0.007011	0.2556	0.884336	10.028	10.031	10.088	10.171	10.24	10.268
DOCK6	0.004832	0.2412	0.884744	10.997	11.01	10.947	11.185	11.187	11.112
ACYP1	0.004662	0.2412	0.885154	10.724	10.757	10.744	10.959	10.933	10.861
NEK1	0.003786	0.2412	0.885707	9.7889	9.7142	9.7693	9.9204	9.9688	9.9085
FAHD1	0.009338	0.2614	0.885768	10.346	10.356	10.383	10.607	10.511	10.492
MSN	0.006193	0.25	0.886177	13.574	13.488	13.512	13.733	13.703	13.661
9030624J02RIK	0.001892	0.22	0.887406	11.539	11.524	11.553	11.67	11.717	11.746
FLOT1	0.005568	0.247	0.887611	11.613	11.705	11.7	11.839	11.83	11.865
MPZL1	0.008943	0.2556	0.887817	9.732	9.8175	9.7349	9.9189	9.9028	9.9777
TMX3	0.001935	0.2213	0.888227	10.16	10.105	10.137	10.273	10.333	10.309
SEPTIN7	0.005103	0.2412	0.888637	13.627	13.593	13.588	13.736	13.755	13.828
OSBPL1A	0.002739	0.2335	0.888781	8.9941	9.0265	8.9875	9.1732	9.1331	9.2121
TATDN3	0.006391	0.2527	0.888802	8.782	8.7925	8.8208	8.9838	9.0118	8.9099
LAMA4	0.006852	0.2556	0.889664	11.04	11.097	11.069	11.293	11.22	11.199
EEF1E1	0.007102	0.2556	0.88987	10.889	10.806	10.847	11.061	10.999	10.987
RP2H; RP2	0.004381	0.2412	0.891516	11.558	11.623	11.559	11.713	11.778	11.746
PGM1	0.001482	0.2087	0.891517	11.229	11.173	11.24	11.378	11.389	11.372
OGT	0.002574	0.2301	0.891723	13.436	13.369	13.39	13.551	13.593	13.547
EXOSC7	0.007788	0.2556	0.892959	10.734	10.715	10.679	10.859	10.928	10.831
1110012J17RIK; SOGA2; MTCL1	0.006962	0.2556	0.894942	9.2021	9.1599	9.1365	9.3711	9.2854	9.3224
USP54	0.00206	0.2248	0.895873	8.6703	8.6348	8.7084	8.8408	8.831	8.8176
AGPAT4	0.0006333	0.1594	0.896225	8.4512	8.4508	8.4834	8.6059	8.6442	8.6095
F13A1	0.000235	0.1042	0.896267	12.269	12.259	12.287	12.411	12.435	12.443
5730469M10RIK; FAM213A	0.00622	0.25	0.896681	11.609	11.675	11.619	11.828	11.753	11.794
CAMKMT	0.006075	0.25	0.8978	9.4136	9.3809	9.3835	9.5816	9.4939	9.5691
THNSL2	0.002414	0.2274	0.897862	9.2153	9.2235	9.1581	9.3606	9.3352	9.3674
DYSF	0.0004366	0.1366	0.898548	10.828	10.794	10.829	10.985	10.974	10.955
AARS2	0.008127	0.2556	0.898755	10.573	10.554	10.504	10.688	10.743	10.662
HMG20A	0.003093	0.2346	0.898755	8.7728	8.7768	8.7652	8.909	8.8951	8.9727
E330009J07RIK	0.001419	0.2087	0.898942	8.5263	8.5145	8.5185	8.6833	8.6363	8.7008
ALDH7A1	0.0003607	0.1346	0.899171	12.247	12.219	12.218	12.399	12.365	12.38
PARN	0.001484	0.2087	0.900002	11.646	11.651	11.704	11.816	11.831	11.81
MINPP1	0.004399	0.2412	0.901042	10.558	10.493	10.51	10.682	10.637	10.693
YRDC	0.008737	0.2556	0.902188	8.5676	8.4919	8.5434	8.6417	8.6921	8.7146
ITGA6	0.00834	0.2556	0.902918	12.469	12.476	12.502	12.642	12.672	12.575
ABCD2	0.006938	0.2556	0.903962	10.492	10.485	10.528	10.693	10.643	10.606
CPT2	9.497e-05	0.08441	0.903962	12.07	12.068	12.077	12.208	12.209	12.235
GLT25D1; COLGALT1	0.003527	0.2412	0.905215	11.528	11.554	11.5	11.682	11.694	11.637
AMPD2	0.007916	0.2556	0.906053	11.166	11.166	11.124	11.315	11.324	11.244
GOT2	0.001592	0.2087	0.906053	13.375	13.328	13.321	13.471	13.482	13.498
STXBP2	0.002985	0.2346	0.907184	9.0315	9.0348	9.0575	9.1712	9.1533	9.2209
APPL2	0.006053	0.25	0.907666	9.65	9.6059	9.6053	9.7985	9.7231	9.7589
APEX1	0.0009906	0.1849	0.908148	12.318	12.279	12.285	12.425	12.454	12.42
ADD3	0.004663	0.2412	0.908148	12.521	12.49	12.528	12.683	12.662	12.611
NDUFAF3	0.008036	0.2556	0.909871	9.5693	9.5243	9.5014	9.6292	9.6867	9.6879
LACTB2	0.0006675	0.1594	0.910502	9.1215	9.1536	9.1515	9.2967	9.2682	9.2675
PDE6D	0.0007645	0.1595	0.910859	9.2754	9.324	9.307	9.4402	9.4305	9.4398
EIF4E2	0.001213	0.2049	0.913156	9.8516	9.8486	9.8069	9.9567	9.9635	9.9801
ECE1	0.0001377	0.08882	0.913198	10.449	10.448	10.433	10.57	10.564	10.589
DHODH	0.001632	0.2087	0.913831	11.958	11.964	11.929	12.083	12.102	12.056
ALDH1A3	0.009362	0.2614	0.913832	10.475	10.434	10.422	10.544	10.559	10.618
PRAF2	0.005174	0.2412	0.913832	10.653	10.655	10.699	10.835	10.782	10.78
TSPAN6	0.0002584	0.1078	0.913874	9.711	9.706	9.7259	9.8269	9.8502	9.8556
MMAB	0.009342	0.2614	0.914296	9.6193	9.599	9.6346	9.7872	9.7539	9.6996
ME1	0.00496	0.2412	0.914402	9.1169	9.1419	9.1145	9.2682	9.2116	9.2808
PTRHD1	0.0005072	0.1439	0.915057	9.6261	9.6467	9.6281	9.7584	9.7452	9.7815
TTC21B	0.002458	0.2274	0.915332	8.8945	8.9012	8.8978	9.0518	9.0353	8.9893
PCYT2	0.006827	0.2556	0.915945	11.009	11.018	11.045	11.118	11.141	11.193
COCH	0.003182	0.2346	0.916369	7.2798	7.278	7.3138	7.3983	7.4487	7.4026
MYH9	0.005571	0.247	0.91658	15.734	15.671	15.702	15.809	15.856	15.819
ACAT2	0.008568	0.2556	0.9187	12.365	12.355	12.416	12.517	12.467	12.519
SNRPG	0.003707	0.2412	0.919975	10.26	10.299	10.282	10.369	10.41	10.423
MYH10	0.002214	0.2274	0.920826	15.611	15.609	15.645	15.746	15.759	15.717
SF3B1	0.009958	0.2649	0.92189	13.821	13.781	13.769	13.936	13.918	13.869
UBE2Z	0.008037	0.2556	0.92189	10.813	10.85	10.85	10.977	10.974	10.914
ATG13	0.003952	0.2412	0.92221	8.5561	8.5925	8.5318	8.6628	8.6921	8.676
PPIA	0.005124	0.2412	0.923809	14.776	14.734	14.717	14.874	14.859	14.837
ALG5	0.003395	0.2412	0.924023	9.6942	9.6744	9.7197	9.8338	9.8066	9.7899
MIA2	2.017e-05	0.05973	0.924663	11.494	11.507	11.494	11.607	11.614	11.613
SH2D3C	0.008686	0.2556	0.925861	8.6264	8.6239	8.588	8.7156	8.7612	8.6949
ROCK1	0.004718	0.2412	0.927231	12.262	12.205	12.206	12.34	12.332	12.328
YES1	0.001856	0.2194	0.927231	11.427	11.423	11.409	11.528	11.505	11.553
AGO2; EIF2C2	0.004289	0.2412	0.92959	12.624	12.645	12.584	12.719	12.727	12.723
CCBL2; KYAT3	0.00108	0.1964	0.929826	9.6156	9.633	9.658	9.7433	9.7371	9.7411
SUCLA2	0.007267	0.2556	0.93002	13.444	13.43	13.42	13.498	13.547	13.563
CARM1	0.004453	0.2412	0.932602	12.476	12.418	12.433	12.543	12.545	12.541
DIABLO	0.002049	0.2248	0.934975	10.734	10.734	10.772	10.853	10.842	10.836
PDCD6IP	0.00157	0.2087	0.935624	13.383	13.369	13.344	13.471	13.46	13.453
WARS	0.006091	0.25	0.936705	13.155	13.103	13.154	13.228	13.226	13.241
R3HCC1	0.00716	0.2556	0.936921	10.785	10.76	10.748	10.857	10.885	10.833
IQGAP2	0.001638	0.2087	0.93974	12.816	12.784	12.808	12.893	12.904	12.88
NOMO1	0.0006365	0.1594	0.939957	12.311	12.321	12.312	12.389	12.404	12.419
MFSD10	0.002116	0.2274	0.940456	9.256	9.2351	9.2267	9.3145	9.345	9.324
TSTA3	0.005125	0.2412	0.940609	10.658	10.638	10.674	10.757	10.721	10.757
ST3GAL5	0.003152	0.2346	0.942305	8.1313	8.1385	8.0959	8.2133	8.2065	8.2031
H6PD	0.002299	0.2274	0.942566	10.898	10.921	10.896	10.976	10.987	11.008
CPNE3	0.0092	0.26	0.942785	12.225	12.235	12.244	12.324	12.347	12.288
AIFM1	0.008832	0.2556	0.943002	13.076	13.023	13.05	13.136	13.118	13.149
ASAP2	0.008588	0.2556	0.943002	11.948	11.908	11.909	12.019	12.017	11.983
EBPL	0.005217	0.2412	0.944944	9.1264	9.1492	9.1454	9.2479	9.2109	9.2073
PIGT	0.002798	0.2335	0.945839	11.986	11.977	11.959	12.045	12.045	12.073
RABEP1	0.008719	0.2556	0.947808	12.008	11.976	12.018	12.087	12.058	12.089
SEPTIN2	0.0008873	0.1748	0.948903	13.43	13.427	13.414	13.498	13.512	13.488
ANKRD28	0.009576	0.2633	0.948904	11.158	11.14	11.137	11.202	11.21	11.25
ABCD3	0.0001004	0.08441	0.949342	11.968	11.965	11.968	12.035	12.04	12.051
TSEN2	0.006045	0.25	0.95	7.0672	7.0639	7.0488	7.1117	7.1344	7.1558
APEH	0.005215	0.2412	0.951538	12.221	12.191	12.23	12.292	12.275	12.29
NXN	0.002666	0.2306	0.952418	11.715	11.691	11.717	11.784	11.785	11.765
SIX2	0.008403	0.2556	0.952748	9.4075	9.4136	9.3809	9.4518	9.4721	9.4876
ACY1	0.008145	0.2556	0.953519	12.119	12.145	12.114	12.215	12.187	12.182
EXTL3	0.0002122	0.1003	0.95418	10.255	10.247	10.252	10.326	10.31	10.321
LRRC40	0.008219	0.2556	0.957051	13.85	13.832	13.817	13.887	13.888	13.914
WDR11	0.006413	0.2527	0.957935	11.806	11.803	11.805	11.887	11.867	11.846
USP7	0.008247	0.2556	0.959043	13.697	13.665	13.678	13.724	13.75	13.747
CCT6A	0.003242	0.2346	0.959929	13.39	13.386	13.361	13.434	13.442	13.438
POLR3E	0.002434	0.2274	0.960817	10.223	10.224	10.217	10.274	10.295	10.268
HSD17B4	0.001377	0.2087	0.961039	13.789	13.77	13.774	13.827	13.836	13.842
EPRS	0.004453	0.2412	0.968842	14.849	14.835	14.854	14.882	14.901	14.892
FMR1	0.007081	0.2556	0.978968	12.476	12.458	12.474	12.498	12.504	12.498
UBE2N	0.005408	0.2428	1.02835	12.838	12.833	12.815	12.786	12.793	12.786
ZFP326	0.0004621	0.1366	1.04705	10.287	10.306	10.293	10.224	10.229	10.234
COQ5	0.004832	0.2412	1.04918	9.7733	9.7484	9.7886	9.7072	9.6947	9.7006
TULP3	0.0095	0.2624	1.05604	10.529	10.505	10.507	10.414	10.464	10.427
CFL2	0.008812	0.2556	1.05653	11.885	11.921	11.889	11.842	11.801	11.814
FKBP8	0.001441	0.2087	1.05702	13.19	13.164	13.166	13.105	13.086	13.089
NUCB1	0.006936	0.2556	1.05971	12.502	12.554	12.54	12.453	12.438	12.454
DIS3L2	0.002852	0.2346	1.06388	11.384	11.39	11.425	11.302	11.31	11.319
EFNB2	0.002773	0.2335	1.06496	9.2736	9.2654	9.2633	9.1999	9.1767	9.1533
ALG13	0.009732	0.2642	1.06607	7.3487	7.4009	7.3443	7.2564	7.2826	7.278
ETFA	0.006161	0.25	1.06609	13.103	13.113	13.128	13.054	13.004	13.009
MAT2A	0.003171	0.2346	1.06659	13.285	13.281	13.32	13.213	13.187	13.207
GCC2	0.0006882	0.1594	1.07078	13.05	13.038	13.056	12.965	12.934	12.949
DHPS	0.004311	0.2412	1.07281	9.7137	9.6858	9.6611	9.5859	9.5999	9.5706
SHROOM4	0.00116	0.2049	1.07309	9.3345	9.3374	9.3467	9.2254	9.2267	9.2612
FAM114A1	0.00461	0.2412	1.07398	10.071	10.056	10.05	9.9895	9.9356	9.943
PMM2	0.007593	0.2556	1.07624	11.273	11.276	11.301	11.144	11.177	11.211
SAC3D1	0.007154	0.2556	1.07674	10.226	10.255	10.212	10.091	10.137	10.145
UCHL3	0.007085	0.2556	1.07724	12.144	12.155	12.177	12.088	12.04	12.026
NCK2	0.003154	0.2346	1.07801	7.625	7.6279	7.6029	7.5399	7.4902	7.5006
LZIC	0.0004584	0.1366	1.08348	11.172	11.186	11.161	11.054	11.045	11.073
ZFAND3	0.006451	0.2528	1.08383	9.3595	9.3215	9.3372	9.2257	9.1886	9.2555
STUB1	0.009994	0.2649	1.08448	11.72	11.721	11.648	11.565	11.592	11.581
RBM12	0.005784	0.25	1.09379	12.983	13.02	13.063	12.886	12.886	12.906
BMI1	0.004599	0.2412	1.09404	10.836	10.828	10.777	10.705	10.687	10.66
BAAT1; BRAT1	0.005228	0.2412	1.09409	9.5275	9.5302	9.5218	9.3798	9.4429	9.3676
FNBP1	0.00469	0.2412	1.1014	10.881	10.899	10.923	10.804	10.743	10.738
DARS	0.0007461	0.1595	1.10267	14.14	14.113	14.108	14.002	13.965	13.971
ALDH16A1	0.009507	0.2624	1.10471	10.251	10.229	10.251	10.09	10.156	10.054
8430410K20RIK; MSANTD4	0.008576	0.2556	1.10808	7.1231	7.1589	7.1231	6.953	7.0433	6.9646
LSM12	0.004217	0.2412	1.11085	11.011	11.057	11.085	10.906	10.872	10.92
DPH2	0.003555	0.2412	1.11773	9.5548	9.6162	9.5436	9.4007	9.4371	9.3951
DAPK3	0.006159	0.25	1.12836	9.2177	9.2124	9.2386	8.9867	9.0658	9.0935
MMGT1	0.005258	0.2412	1.1355	9.7544	9.7574	9.7386	9.5072	9.5733	9.6199
PDXDC1	0.004561	0.2412	1.13577	12.601	12.639	12.674	12.409	12.463	12.491
GORASP2	0.001271	0.2049	1.13734	11.116	11.082	11.046	10.9	10.875	10.912
RPL32; RPL32P	0.00843	0.2556	1.13866	12.681	12.716	12.727	12.486	12.483	12.593
TXLNA	0.004998	0.2412	1.13892	12.972	12.895	12.938	12.701	12.754	12.787
PAXIP1	0.004883	0.2412	1.1447	10.069	10.043	10.016	9.796	9.8438	9.9033
PRPF18	0.00161	0.2087	1.14552	10.481	10.444	10.489	10.24	10.271	10.315
SOX1	0.004071	0.2412	1.14637	6.824	6.8176	6.8354	6.5744	6.6235	6.6879
RPL14	0.004735	0.2412	1.14843	12.877	12.949	12.991	12.748	12.717	12.753
CKAP2	0.008583	0.2556	1.15003	10.607	10.54	10.528	10.292	10.371	10.407
CWC15	0.00596	0.25	1.15429	11.157	11.203	11.173	10.984	10.902	11.026
STX8	4.211e-05	0.05973	1.15902	9.6839	9.7049	9.6923	9.4923	9.4627	9.4874
PLK1	0.007595	0.2556	1.15963	11.052	11.065	11.014	10.775	10.908	10.807
RNPEP	0.008363	0.2556	1.16124	12.384	12.354	12.406	12.168	12.092	12.237
VAMP3	0.009761	0.2642	1.16374	7.9536	7.923	7.8398	7.6366	7.7482	7.6753
ZFP330	0.001753	0.2147	1.16716	10.542	10.6	10.645	10.366	10.378	10.374
DUS1L	0.003447	0.2412	1.16762	9.451	9.4058	9.5171	9.2637	9.2085	9.231
SOD1	0.0008309	0.1684	1.17202	13.57	13.617	13.618	13.362	13.345	13.411
ARHGAP17	0.0007558	0.1595	1.17392	11.879	11.914	11.873	11.688	11.616	11.668
1110038F14RIK	0.003071	0.2346	1.17663	8.1007	8.1298	8.1644	7.8386	7.9045	7.9478
JUN	0.005062	0.2412	1.1778	9.0637	9.1599	9.0436	8.8921	8.8524	8.8144
NUBP1	0.001756	0.2147	1.18099	11.16	11.134	11.159	10.923	10.958	10.852
MEIS2	0.009418	0.262	1.18307	8.0045	8.0101	8.0466	7.6949	7.7708	7.8679
FLRT2	0.007774	0.2556	1.18537	10.34	10.395	10.436	10.089	10.121	10.225
CAPRIN1	1.554e-06	0.01102	1.18893	13.402	13.401	13.409	13.152	13.147	13.164
FAM101B; RFLNB	0.007552	0.2556	1.18921	11.116	11.182	11.039	10.836	10.832	10.919
FAM203A; HGH1	0.002239	0.2274	1.19127	9.662	9.6828	9.7601	9.4703	9.4692	9.4079
B230219D22RIK	0.005351	0.2419	1.19408	9.8488	9.9313	9.8477	9.6744	9.5482	9.6375
TAF7	0.007529	0.2556	1.19582	10.544	10.637	10.636	10.376	10.401	10.266
CDH1	0.004876	0.2412	1.1972	10.577	10.599	10.578	10.414	10.264	10.297
CDKN1C	0.008768	0.2556	1.19859	11.063	11.122	11.012	10.733	10.886	10.794
LPCAT1	0.0004151	0.1366	1.19969	10.373	10.419	10.391	10.095	10.165	10.135
PCNP	0.0003062	0.1206	1.21841	12.206	12.198	12.175	11.906	11.87	11.948
HMGN5	0.003684	0.2412	1.22208	12.104	12.095	12.209	11.803	11.905	11.832
E2F4	0.008422	0.2556	1.2293	9.198	9.1236	9.0755	8.7556	8.9278	8.8202
FBLIM1	0.004317	0.2412	1.24114	10.651	10.777	10.699	10.375	10.344	10.473
OSBPL10	0.004363	0.2412	1.26772	6.6781	6.8202	6.6653	6.3646	6.3327	6.4396
LPIN2	0.00838	0.2556	1.29006	8.9501	8.886	8.8351	8.3867	8.5868	8.5954
ATF7IP	0.00405	0.2412	1.32593	11.585	11.579	11.493	11.081	11.086	11.269
GRB10	0.007304	0.2556	1.34226	12.733	12.749	12.776	12.194	12.309	12.481
JUP	0.001248	0.2049	1.3463	12.224	12.297	12.282	11.926	11.761	11.829
PCDH18	0.004828	0.2412	1.34823	10.014	10.085	10.062	9.718	9.4784	9.6714
TRIM44	0.004513	0.2412	1.4953	6.8912	7.1579	7.009	6.3092	6.503	6.5046
PLIN2	0.00308	0.2346	1.50539	9.8681	9.9049	9.7754	9.0933	9.3208	9.3639
DLK1	0.002473	0.2274	1.74199	9.8868	10.084	9.8577	9.0733	9.0243	9.3287
APOE	0.008866	0.2556	1.76581	12.407	12.671	12.556	11.833	11.42	11.92
S100A9	0.0004121	0.1366	1.7728	8.8474	9.0389	8.9548	8.1236	8.029	8.2104
ADIPOR1	0.007334	0.2556	5.57511	8.4907	8.4858	8.3269	6.5653	4.9864	6.3147

## Sheet: GSEA analysis q<0.05
Mouse Embryos E12.5		GSEA	Cut-off
Proteomics			q<0.05
Metric: Two Group Comparison
Gene field: Genotype
Gene value: DKO
Min Match Set Size: 15
Max Match Set Size: 500
Permutations: 50000
Permutation Method: Variables
Enrichment Weight: 1
Name	Size	Matches	ES	abs(ES)	NES	p	q	Description
KEGG_GLYCOLYSIS_GLUCONEOGENESIS	62	36	0.742488	0.742488	2.45994	0	0	http://www.gsea-msigdb.org/gsea/msigdb/cards/KEGG_GLYCOLYSIS_GLUCONEOGENESIS
KEGG_PYRUVATE_METABOLISM	40	29	0.702021	0.702021	2.19226	0	0.000507042	http://www.gsea-msigdb.org/gsea/msigdb/cards/KEGG_PYRUVATE_METABOLISM
KEGG_ARGININE_AND_PROLINE_METABOLISM	54	31	0.671485	0.671485	2.12327	0	0.000676056	http://www.gsea-msigdb.org/gsea/msigdb/cards/KEGG_ARGININE_AND_PROLINE_METABOLISM
KEGG_AMINOACYL_TRNA_BIOSYNTHESIS	41	19	0.710517	0.710517	1.9851	0.00168919	0.00202817	http://www.gsea-msigdb.org/gsea/msigdb/cards/KEGG_AMINOACYL_TRNA_BIOSYNTHESIS
KEGG_PENTOSE_PHOSPHATE_PATHWAY	27	17	0.758969	0.758969	2.05003	0	0.00202817	http://www.gsea-msigdb.org/gsea/msigdb/cards/KEGG_PENTOSE_PHOSPHATE_PATHWAY
KEGG_PEROXISOME	78	52	0.583299	0.583299	2.00516	0	0.00223099	http://www.gsea-msigdb.org/gsea/msigdb/cards/KEGG_PEROXISOME
KEGG_STARCH_AND_SUCROSE_METABOLISM	52	16	0.714132	0.714132	1.9104	0	0.00557746	http://www.gsea-msigdb.org/gsea/msigdb/cards/KEGG_STARCH_AND_SUCROSE_METABOLISM
KEGG_GALACTOSE_METABOLISM	26	17	0.710698	0.710698	1.91493	0.00344828	0.00593964	http://www.gsea-msigdb.org/gsea/msigdb/cards/KEGG_GALACTOSE_METABOLISM
KEGG_SNARE_INTERACTIONS_IN_VESICULAR_TRANSPORT	38	25	-0.691265	0.691265	-2.27523	0	0.00682927	http://www.gsea-msigdb.org/gsea/msigdb/cards/KEGG_SNARE_INTERACTIONS_IN_VESICULAR_TRANSPORT
KEGG_MISMATCH_REPAIR	23	20	0.654179	0.654179	1.85218	0	0.0101408	http://www.gsea-msigdb.org/gsea/msigdb/cards/KEGG_MISMATCH_REPAIR
KEGG_BUTANOATE_METABOLISM	34	23	0.598864	0.598864	1.78453	0.00513699	0.0223099	http://www.gsea-msigdb.org/gsea/msigdb/cards/KEGG_BUTANOATE_METABOLISM
KEGG_BASE_EXCISION_REPAIR	35	22	0.612341	0.612341	1.75826	0.00169205	0.0278412	http://www.gsea-msigdb.org/gsea/msigdb/cards/KEGG_BASE_EXCISION_REPAIR
KEGG_PURINE_METABOLISM	159	85	0.462554	0.462554	1.75068	0	0.0285634	http://www.gsea-msigdb.org/gsea/msigdb/cards/KEGG_PURINE_METABOLISM
KEGG_GLYCEROLIPID_METABOLISM	49	16	0.636715	0.636715	1.73201	0.00692042	0.0326067	http://www.gsea-msigdb.org/gsea/msigdb/cards/KEGG_GLYCEROLIPID_METABOLISM
KEGG_TRYPTOPHAN_METABOLISM	40	18	0.618062	0.618062	1.69278	0.0146252	0.044837	http://www.gsea-msigdb.org/gsea/msigdb/cards/KEGG_TRYPTOPHAN_METABOLISM
KEGG_FATTY_ACID_METABOLISM	42	31	0.543757	0.543757	1.68357	0.0116473	0.0448901	http://www.gsea-msigdb.org/gsea/msigdb/cards/KEGG_FATTY_ACID_METABOLISM
KEGG_TYPE_II_DIABETES_MELLITUS	47	20	0.589399	0.589399	1.66333	0.0207612	0.0508944	http://www.gsea-msigdb.org/gsea/msigdb/cards/KEGG_TYPE_II_DIABETES_MELLITUS
KEGG_AMINO_SUGAR_AND_NUCLEOTIDE_SUGAR_METABOLISM	44	34	0.515752	0.515752	1.62542	0.0130719	0.0637746	http://www.gsea-msigdb.org/gsea/msigdb/cards/KEGG_AMINO_SUGAR_AND_NUCLEOTIDE_SUGAR_METABOLISM
KEGG_VALINE_LEUCINE_AND_ISOLEUCINE_DEGRADATION	44	38	0.49974	0.49974	1.61973	0.0155763	0.0638873	http://www.gsea-msigdb.org/gsea/msigdb/cards/KEGG_VALINE_LEUCINE_AND_ISOLEUCINE_DEGRADATION
KEGG_ALANINE_ASPARTATE_AND_GLUTAMATE_METABOLISM	32	18	0.602724	0.602724	1.62934	0.0168919	0.0651997	http://www.gsea-msigdb.org/gsea/msigdb/cards/KEGG_ALANINE_ASPARTATE_AND_GLUTAMATE_METABOLISM
KEGG_PROPANOATE_METABOLISM	33	27	0.522331	0.522331	1.59826	0.01473	0.0729127	http://www.gsea-msigdb.org/gsea/msigdb/cards/KEGG_PROPANOATE_METABOLISM
KEGG_CITRATE_CYCLE_TCA_CYCLE	31	23	0.5303	0.5303	1.58426	0.0350584	0.0774085	http://www.gsea-msigdb.org/gsea/msigdb/cards/KEGG_CITRATE_CYCLE_TCA_CYCLE
KEGG_LYSINE_DEGRADATION	44	29	0.499373	0.499373	1.54578	0.0350584	0.0998873	http://www.gsea-msigdb.org/gsea/msigdb/cards/KEGG_LYSINE_DEGRADATION
KEGG_GLUTATHIONE_METABOLISM	50	29	0.491762	0.491762	1.53149	0.0460317	0.106479	http://www.gsea-msigdb.org/gsea/msigdb/cards/KEGG_GLUTATHIONE_METABOLISM
KEGG_RNA_DEGRADATION	59	43	0.449783	0.449783	1.51659	0.029734	0.109886	http://www.gsea-msigdb.org/gsea/msigdb/cards/KEGG_RNA_DEGRADATION
KEGG_VASCULAR_SMOOTH_MUSCLE_CONTRACTION	115	40	0.450909	0.450909	1.51687	0.0411392	0.114254	http://www.gsea-msigdb.org/gsea/msigdb/cards/KEGG_VASCULAR_SMOOTH_MUSCLE_CONTRACTION
KEGG_HOMOLOGOUS_RECOMBINATION	28	16	0.560041	0.560041	1.50096	0.0482143	0.117712	http://www.gsea-msigdb.org/gsea/msigdb/cards/KEGG_HOMOLOGOUS_RECOMBINATION
KEGG_BASAL_CELL_CARCINOMA	55	16	-0.61817	0.61817	-1.77506	0.0146699	0.139837	http://www.gsea-msigdb.org/gsea/msigdb/cards/KEGG_BASAL_CELL_CARCINOMA
KEGG_ECM_RECEPTOR_INTERACTION	84	49	0.419722	0.419722	1.44867	0.0554723	0.144811	http://www.gsea-msigdb.org/gsea/msigdb/cards/KEGG_ECM_RECEPTOR_INTERACTION
KEGG_PROTEASOME	46	36	0.450099	0.450099	1.46178	0.0436817	0.147493	http://www.gsea-msigdb.org/gsea/msigdb/cards/KEGG_PROTEASOME
KEGG_DNA_REPLICATION	36	35	0.4511	0.4511	1.4507	0.0528	0.147916	http://www.gsea-msigdb.org/gsea/msigdb/cards/KEGG_DNA_REPLICATION
KEGG_CALCIUM_SIGNALING_PATHWAY	178	48	0.412783	0.412783	1.43976	0.0504587	0.149463	http://www.gsea-msigdb.org/gsea/msigdb/cards/KEGG_CALCIUM_SIGNALING_PATHWAY
KEGG_PPAR_SIGNALING_PATHWAY	69	31	0.454688	0.454688	1.43144	0.0705521	0.152334	http://www.gsea-msigdb.org/gsea/msigdb/cards/KEGG_PPAR_SIGNALING_PATHWAY
KEGG_FRUCTOSE_AND_MANNOSE_METABOLISM	34	21	0.513484	0.513484	1.45071	0.0964052	0.153199	http://www.gsea-msigdb.org/gsea/msigdb/cards/KEGG_FRUCTOSE_AND_MANNOSE_METABOLISM
KEGG_BETA_ALANINE_METABOLISM	22	15	0.526958	0.526958	1.41473	0.0945455	0.158138	http://www.gsea-msigdb.org/gsea/msigdb/cards/KEGG_BETA_ALANINE_METABOLISM
KEGG_OOCYTE_MEIOSIS	113	55	0.399002	0.399002	1.41685	0.0531915	0.161332	http://www.gsea-msigdb.org/gsea/msigdb/cards/KEGG_OOCYTE_MEIOSIS
KEGG_LONG_TERM_POTENTIATION	70	32	0.440731	0.440731	1.40156	0.0690209	0.165701	http://www.gsea-msigdb.org/gsea/msigdb/cards/KEGG_LONG_TERM_POTENTIATION
KEGG_PORPHYRIN_AND_CHLOROPHYLL_METABOLISM	41	18	0.506564	0.506564	1.39463	0.0957265	0.168507	http://www.gsea-msigdb.org/gsea/msigdb/cards/KEGG_PORPHYRIN_AND_CHLOROPHYLL_METABOLISM
KEGG_COMPLEMENT_AND_COAGULATION_CASCADES	69	19	-0.59077	0.59077	-1.79637	0.00779221	0.186341	http://www.gsea-msigdb.org/gsea/msigdb/cards/KEGG_COMPLEMENT_AND_COAGULATION_CASCADES
KEGG_NUCLEOTIDE_EXCISION_REPAIR	44	36	0.408466	0.408466	1.32786	0.0930979	0.242448	http://www.gsea-msigdb.org/gsea/msigdb/cards/KEGG_NUCLEOTIDE_EXCISION_REPAIR
KEGG_INSULIN_SIGNALING_PATHWAY	137	77	0.350005	0.350005	1.29693	0.0916905	0.281862	http://www.gsea-msigdb.org/gsea/msigdb/cards/KEGG_INSULIN_SIGNALING_PATHWAY
KEGG_CYSTEINE_AND_METHIONINE_METABOLISM	34	18	0.464712	0.464712	1.28574	0.169967	0.283563	http://www.gsea-msigdb.org/gsea/msigdb/cards/KEGG_CYSTEINE_AND_METHIONINE_METABOLISM
KEGG_ARACHIDONIC_ACID_METABOLISM	58	15	0.483199	0.483199	1.27893	0.181973	0.28711	http://www.gsea-msigdb.org/gsea/msigdb/cards/KEGG_ARACHIDONIC_ACID_METABOLISM
KEGG_MTOR_SIGNALING_PATHWAY	52	33	0.413956	0.413956	1.28769	0.146688	0.287714	http://www.gsea-msigdb.org/gsea/msigdb/cards/KEGG_MTOR_SIGNALING_PATHWAY
KEGG_GLYCEROPHOSPHOLIPID_METABOLISM	77	30	0.400893	0.400893	1.27281	0.15235	0.288893	http://www.gsea-msigdb.org/gsea/msigdb/cards/KEGG_GLYCEROPHOSPHOLIPID_METABOLISM
KEGG_CYTOKINE_CYTOKINE_RECEPTOR_INTERACTION	265	15	-0.555167	0.555167	-1.56739	0.0443925	0.327073	http://www.gsea-msigdb.org/gsea/msigdb/cards/KEGG_CYTOKINE_CYTOKINE_RECEPTOR_INTERACTION
KEGG_LONG_TERM_DEPRESSION	70	34	0.381559	0.381559	1.22471	0.199686	0.358326	http://www.gsea-msigdb.org/gsea/msigdb/cards/KEGG_LONG_TERM_DEPRESSION
KEGG_NEUROTROPHIN_SIGNALING_PATHWAY	126	76	0.319557	0.319557	1.19506	0.181295	0.402937	http://www.gsea-msigdb.org/gsea/msigdb/cards/KEGG_NEUROTROPHIN_SIGNALING_PATHWAY
KEGG_PROTEIN_EXPORT	24	15	0.436794	0.436794	1.17966	0.250426	0.421904	http://www.gsea-msigdb.org/gsea/msigdb/cards/KEGG_PROTEIN_EXPORT
KEGG_OXIDATIVE_PHOSPHORYLATION	132	59	0.3216	0.3216	1.14526	0.260741	0.457606	http://www.gsea-msigdb.org/gsea/msigdb/cards/KEGG_OXIDATIVE_PHOSPHORYLATION
KEGG_VIRAL_MYOCARDITIS	70	29	0.363767	0.363767	1.13359	0.303371	0.459928	http://www.gsea-msigdb.org/gsea/msigdb/cards/KEGG_VIRAL_MYOCARDITIS
KEGG_GNRH_SIGNALING_PATHWAY	101	46	0.340935	0.340935	1.15288	0.250794	0.461695	http://www.gsea-msigdb.org/gsea/msigdb/cards/KEGG_GNRH_SIGNALING_PATHWAY
KEGG_N_GLYCAN_BIOSYNTHESIS	46	26	0.380876	0.380876	1.1365	0.301639	0.463602	http://www.gsea-msigdb.org/gsea/msigdb/cards/KEGG_N_GLYCAN_BIOSYNTHESIS
KEGG_REGULATION_OF_ACTIN_CYTOSKELETON	213	127	0.278236	0.278236	1.1206	0.26338	0.464509	http://www.gsea-msigdb.org/gsea/msigdb/cards/KEGG_REGULATION_OF_ACTIN_CYTOSKELETON
KEGG_PYRIMIDINE_METABOLISM	98	65	0.312576	0.312576	1.14583	0.247438	0.466177	http://www.gsea-msigdb.org/gsea/msigdb/cards/KEGG_PYRIMIDINE_METABOLISM
KEGG_CHEMOKINE_SIGNALING_PATHWAY	189	76	0.302716	0.302716	1.1242	0.268222	0.467513	http://www.gsea-msigdb.org/gsea/msigdb/cards/KEGG_CHEMOKINE_SIGNALING_PATHWAY
KEGG_ALZHEIMERS_DISEASE	166	81	0.295616	0.295616	1.11133	0.289513	0.473482	http://www.gsea-msigdb.org/gsea/msigdb/cards/KEGG_ALZHEIMERS_DISEASE
KEGG_JAK_STAT_SIGNALING_PATHWAY	155	35	-0.395296	0.395296	-1.41733	0.0527778	0.49187	http://www.gsea-msigdb.org/gsea/msigdb/cards/KEGG_JAK_STAT_SIGNALING_PATHWAY
KEGG_FOCAL_ADHESION	199	126	0.266749	0.266749	1.07357	0.339463	0.533164	http://www.gsea-msigdb.org/gsea/msigdb/cards/KEGG_FOCAL_ADHESION
KEGG_LEUKOCYTE_TRANSENDOTHELIAL_MIGRATION	116	56	0.292999	0.292999	1.05586	0.383686	0.558797	http://www.gsea-msigdb.org/gsea/msigdb/cards/KEGG_LEUKOCYTE_TRANSENDOTHELIAL_MIGRATION
KEGG_UBIQUITIN_MEDIATED_PROTEOLYSIS	135	84	-0.332691	0.332691	-1.41971	0.0387097	0.582634	http://www.gsea-msigdb.org/gsea/msigdb/cards/KEGG_UBIQUITIN_MEDIATED_PROTEOLYSIS
KEGG_PATHOGENIC_ESCHERICHIA_COLI_INFECTION	56	39	-0.364819	0.364819	-1.32518	0.0941476	0.591585	http://www.gsea-msigdb.org/gsea/msigdb/cards/KEGG_PATHOGENIC_ESCHERICHIA_COLI_INFECTION
KEGG_PRION_DISEASES	35	15	0.381	0.381	1.01637	0.451014	0.629855	http://www.gsea-msigdb.org/gsea/msigdb/cards/KEGG_PRION_DISEASES
KEGG_HEDGEHOG_SIGNALING_PATHWAY	56	17	-0.451732	0.451732	-1.33113	0.129187	0.656446	http://www.gsea-msigdb.org/gsea/msigdb/cards/KEGG_HEDGEHOG_SIGNALING_PATHWAY
KEGG_PARKINSONS_DISEASE	130	59	0.277419	0.277419	0.988155	0.487023	0.675096	http://www.gsea-msigdb.org/gsea/msigdb/cards/KEGG_PARKINSONS_DISEASE
KEGG_AMYOTROPHIC_LATERAL_SCLEROSIS_ALS	53	30	0.311505	0.311505	0.972441	0.509772	0.696519	http://www.gsea-msigdb.org/gsea/msigdb/cards/KEGG_AMYOTROPHIC_LATERAL_SCLEROSIS_ALS
KEGG_MAPK_SIGNALING_PATHWAY	267	112	0.232842	0.232842	0.926981	0.593705	0.755825	http://www.gsea-msigdb.org/gsea/msigdb/cards/KEGG_MAPK_SIGNALING_PATHWAY
KEGG_HYPERTROPHIC_CARDIOMYOPATHY_HCM	83	42	0.280492	0.280492	0.931349	0.556575	0.758992	http://www.gsea-msigdb.org/gsea/msigdb/cards/KEGG_HYPERTROPHIC_CARDIOMYOPATHY_HCM
KEGG_SMALL_CELL_LUNG_CANCER	84	53	0.264878	0.264878	0.932288	0.575668	0.770103	http://www.gsea-msigdb.org/gsea/msigdb/cards/KEGG_SMALL_CELL_LUNG_CANCER
KEGG_DILATED_CARDIOMYOPATHY	90	42	0.272054	0.272054	0.896824	0.614308	0.794189	http://www.gsea-msigdb.org/gsea/msigdb/cards/KEGG_DILATED_CARDIOMYOPATHY
KEGG_TIGHT_JUNCTION	132	71	0.243493	0.243493	0.902617	0.645897	0.79465	http://www.gsea-msigdb.org/gsea/msigdb/cards/KEGG_TIGHT_JUNCTION
KEGG_CARDIAC_MUSCLE_CONTRACTION	79	34	-0.349838	0.349838	-1.23888	0.149171	0.799783	http://www.gsea-msigdb.org/gsea/msigdb/cards/KEGG_CARDIAC_MUSCLE_CONTRACTION
KEGG_INOSITOL_PHOSPHATE_METABOLISM	54	32	0.273348	0.273348	0.879242	0.641815	0.817384	http://www.gsea-msigdb.org/gsea/msigdb/cards/KEGG_INOSITOL_PHOSPHATE_METABOLISM
KEGG_ADIPOCYTOKINE_SIGNALING_PATHWAY	67	35	0.274725	0.274725	0.868028	0.6736	0.827555	http://www.gsea-msigdb.org/gsea/msigdb/cards/KEGG_ADIPOCYTOKINE_SIGNALING_PATHWAY
KEGG_FC_EPSILON_RI_SIGNALING_PATHWAY	79	42	0.252418	0.252418	0.848078	0.700315	0.841554	http://www.gsea-msigdb.org/gsea/msigdb/cards/KEGG_FC_EPSILON_RI_SIGNALING_PATHWAY
KEGG_SPLICEOSOME	127	108	0.212439	0.212439	0.8495	0.75	0.851278	http://www.gsea-msigdb.org/gsea/msigdb/cards/KEGG_SPLICEOSOME
KEGG_GLIOMA	65	36	0.244671	0.244671	0.801128	0.760369	0.876412	http://www.gsea-msigdb.org/gsea/msigdb/cards/KEGG_GLIOMA
KEGG_PROGESTERONE_MEDIATED_OOCYTE_MATURATION	85	47	0.237074	0.237074	0.808228	0.769585	0.877212	http://www.gsea-msigdb.org/gsea/msigdb/cards/KEGG_PROGESTERONE_MEDIATED_OOCYTE_MATURATION
KEGG_NATURAL_KILLER_CELL_MEDIATED_CYTOTOXICITY	137	40	0.243331	0.243331	0.814892	0.73716	0.877771	http://www.gsea-msigdb.org/gsea/msigdb/cards/KEGG_NATURAL_KILLER_CELL_MEDIATED_CYTOTOXICITY
KEGG_CELL_ADHESION_MOLECULES_CAMS	133	45	0.239798	0.239798	0.81936	0.744444	0.882701	http://www.gsea-msigdb.org/gsea/msigdb/cards/KEGG_CELL_ADHESION_MOLECULES_CAMS
KEGG_NOD_LIKE_RECEPTOR_SIGNALING_PATHWAY	62	28	0.255221	0.255221	0.783127	0.768116	0.892437	http://www.gsea-msigdb.org/gsea/msigdb/cards/KEGG_NOD_LIKE_RECEPTOR_SIGNALING_PATHWAY
KEGG_HUNTINGTONS_DISEASE	182	98	0.197336	0.197336	0.76586	0.886076	0.906536	http://www.gsea-msigdb.org/gsea/msigdb/cards/KEGG_HUNTINGTONS_DISEASE
KEGG_B_CELL_RECEPTOR_SIGNALING_PATHWAY	75	42	0.22201	0.22201	0.743869	0.833856	0.913257	http://www.gsea-msigdb.org/gsea/msigdb/cards/KEGG_B_CELL_RECEPTOR_SIGNALING_PATHWAY
KEGG_GAP_JUNCTION	90	44	0.219894	0.219894	0.750946	0.839683	0.916034	http://www.gsea-msigdb.org/gsea/msigdb/cards/KEGG_GAP_JUNCTION
KEGG_PROSTATE_CANCER	89	50	-0.233898	0.233898	-0.899753	0.667674	0.924195	http://www.gsea-msigdb.org/gsea/msigdb/cards/KEGG_PROSTATE_CANCER
KEGG_CYTOSOLIC_DNA_SENSING_PATHWAY	55	21	-0.303461	0.303461	-0.956532	0.529703	0.924566	http://www.gsea-msigdb.org/gsea/msigdb/cards/KEGG_CYTOSOLIC_DNA_SENSING_PATHWAY
KEGG_PATHWAYS_IN_CANCER	325	160	-0.23097	0.23097	-1.07359	0.284519	0.929573	http://www.gsea-msigdb.org/gsea/msigdb/cards/KEGG_PATHWAYS_IN_CANCER
KEGG_ACUTE_MYELOID_LEUKEMIA	57	36	-0.193138	0.193138	-0.677856	0.942693	0.930255	http://www.gsea-msigdb.org/gsea/msigdb/cards/KEGG_ACUTE_MYELOID_LEUKEMIA
KEGG_ALDOSTERONE_REGULATED_SODIUM_REABSORPTION	42	21	-0.282788	0.282788	-0.885725	0.648718	0.931865	http://www.gsea-msigdb.org/gsea/msigdb/cards/KEGG_ALDOSTERONE_REGULATED_SODIUM_REABSORPTION
KEGG_PHOSPHATIDYLINOSITOL_SIGNALING_SYSTEM	76	35	0.217106	0.217106	0.715436	0.867834	0.937148	http://www.gsea-msigdb.org/gsea/msigdb/cards/KEGG_PHOSPHATIDYLINOSITOL_SIGNALING_SYSTEM
KEGG_VIBRIO_CHOLERAE_INFECTION	54	28	0.224662	0.224662	0.68929	0.880645	0.940186	http://www.gsea-msigdb.org/gsea/msigdb/cards/KEGG_VIBRIO_CHOLERAE_INFECTION
KEGG_ENDOMETRIAL_CANCER	52	37	-0.255197	0.255197	-0.938771	0.537838	0.941463	http://www.gsea-msigdb.org/gsea/msigdb/cards/KEGG_ENDOMETRIAL_CANCER
KEGG_BLADDER_CANCER	42	21	0.243387	0.243387	0.699668	0.864238	0.941874	http://www.gsea-msigdb.org/gsea/msigdb/cards/KEGG_BLADDER_CANCER
KEGG_THYROID_CANCER	29	18	-0.297736	0.297736	-0.901945	0.629921	0.949134	http://www.gsea-msigdb.org/gsea/msigdb/cards/KEGG_THYROID_CANCER
KEGG_PANCREATIC_CANCER	70	45	-0.182045	0.182045	-0.67959	0.958217	0.950111	http://www.gsea-msigdb.org/gsea/msigdb/cards/KEGG_PANCREATIC_CANCER
KEGG_CELL_CYCLE	125	79	-0.222894	0.222894	-0.958403	0.521311	0.956789	http://www.gsea-msigdb.org/gsea/msigdb/cards/KEGG_CELL_CYCLE
KEGG_ANTIGEN_PROCESSING_AND_PRESENTATION	88	19	-0.276088	0.276088	-0.861121	0.678392	0.965701	http://www.gsea-msigdb.org/gsea/msigdb/cards/KEGG_ANTIGEN_PROCESSING_AND_PRESENTATION
KEGG_EPITHELIAL_CELL_SIGNALING_IN_HELICOBACTER_PYLORI_INFECTION	68	41	-0.185922	0.185922	-0.684201	0.947945	0.968077	http://www.gsea-msigdb.org/gsea/msigdb/cards/KEGG_EPITHELIAL_CELL_SIGNALING_IN_HELICOBACTER_PYLORI_INFECTION
KEGG_SPHINGOLIPID_METABOLISM	39	15	-0.377218	0.377218	-1.07886	0.35446	0.96865	http://www.gsea-msigdb.org/gsea/msigdb/cards/KEGG_SPHINGOLIPID_METABOLISM
KEGG_FC_GAMMA_R_MEDIATED_PHAGOCYTOSIS	96	66	-0.227532	0.227532	-0.906453	0.635821	0.969233	http://www.gsea-msigdb.org/gsea/msigdb/cards/KEGG_FC_GAMMA_R_MEDIATED_PHAGOCYTOSIS
KEGG_TOLL_LIKE_RECEPTOR_SIGNALING_PATHWAY	102	41	0.191334	0.191334	0.636647	0.958716	0.970633	http://www.gsea-msigdb.org/gsea/msigdb/cards/KEGG_TOLL_LIKE_RECEPTOR_SIGNALING_PATHWAY
KEGG_VEGF_SIGNALING_PATHWAY	76	42	0.172056	0.172056	0.576768	0.981221	0.9762	http://www.gsea-msigdb.org/gsea/msigdb/cards/KEGG_VEGF_SIGNALING_PATHWAY
KEGG_COLORECTAL_CANCER	62	43	-0.192285	0.192285	-0.698275	0.944444	0.977329	http://www.gsea-msigdb.org/gsea/msigdb/cards/KEGG_COLORECTAL_CANCER
KEGG_LYSOSOME	121	65	0.16795	0.16795	0.601507	0.983558	0.977958	http://www.gsea-msigdb.org/gsea/msigdb/cards/KEGG_LYSOSOME
KEGG_MELANOMA	71	27	-0.252768	0.252768	-0.843198	0.692708	0.979837	http://www.gsea-msigdb.org/gsea/msigdb/cards/KEGG_MELANOMA
KEGG_VASOPRESSIN_REGULATED_WATER_REABSORPTION	44	27	-0.247021	0.247021	-0.815101	0.759901	0.983526	http://www.gsea-msigdb.org/gsea/msigdb/cards/KEGG_VASOPRESSIN_REGULATED_WATER_REABSORPTION
KEGG_LEISHMANIA_INFECTION	72	22	-0.288674	0.288674	-0.91338	0.565	0.983559	http://www.gsea-msigdb.org/gsea/msigdb/cards/KEGG_LEISHMANIA_INFECTION
KEGG_ADHERENS_JUNCTION	73	51	-0.296502	0.296502	-1.1283	0.273239	0.985854	http://www.gsea-msigdb.org/gsea/msigdb/cards/KEGG_ADHERENS_JUNCTION
KEGG_WNT_SIGNALING_PATHWAY	151	74	-0.230299	0.230299	-0.960577	0.516234	0.991559	http://www.gsea-msigdb.org/gsea/msigdb/cards/KEGG_WNT_SIGNALING_PATHWAY
KEGG_RIBOSOME	88	54	-0.181286	0.181286	-0.701462	0.943452	0.997692	http://www.gsea-msigdb.org/gsea/msigdb/cards/KEGG_RIBOSOME
KEGG_TGF_BETA_SIGNALING_PATHWAY	86	33	-0.33278	0.33278	-1.16235	0.235616	1	http://www.gsea-msigdb.org/gsea/msigdb/cards/KEGG_TGF_BETA_SIGNALING_PATHWAY
KEGG_AXON_GUIDANCE	129	82	-0.273579	0.273579	-1.14202	0.172297	1	http://www.gsea-msigdb.org/gsea/msigdb/cards/KEGG_AXON_GUIDANCE
KEGG_RIG_I_LIKE_RECEPTOR_SIGNALING_PATHWAY	71	31	-0.322686	0.322686	-1.0893	0.29443	1	http://www.gsea-msigdb.org/gsea/msigdb/cards/KEGG_RIG_I_LIKE_RECEPTOR_SIGNALING_PATHWAY
KEGG_ENDOCYTOSIS	181	110	-0.238216	0.238216	-1.08226	0.286738	1	http://www.gsea-msigdb.org/gsea/msigdb/cards/KEGG_ENDOCYTOSIS
KEGG_NOTCH_SIGNALING_PATHWAY	47	24	-0.321933	0.321933	-1.03561	0.388325	1	http://www.gsea-msigdb.org/gsea/msigdb/cards/KEGG_NOTCH_SIGNALING_PATHWAY
KEGG_T_CELL_RECEPTOR_SIGNALING_PATHWAY	108	55	-0.258002	0.258002	-1.01071	0.419718	1	http://www.gsea-msigdb.org/gsea/msigdb/cards/KEGG_T_CELL_RECEPTOR_SIGNALING_PATHWAY
KEGG_ERBB_SIGNALING_PATHWAY	87	56	-0.256082	0.256082	-1.00723	0.423313	1	http://www.gsea-msigdb.org/gsea/msigdb/cards/KEGG_ERBB_SIGNALING_PATHWAY
KEGG_P53_SIGNALING_PATHWAY	68	29	-0.283204	0.283204	-0.973181	0.476323	1	http://www.gsea-msigdb.org/gsea/msigdb/cards/KEGG_P53_SIGNALING_PATHWAY
KEGG_MELANOGENESIS	101	37	-0.267448	0.267448	-0.967667	0.488304	1	http://www.gsea-msigdb.org/gsea/msigdb/cards/KEGG_MELANOGENESIS
KEGG_ARRHYTHMOGENIC_RIGHT_VENTRICULAR_CARDIOMYOPATHY_ARVC	74	44	-0.256034	0.256034	-0.967229	0.492711	1	http://www.gsea-msigdb.org/gsea/msigdb/cards/KEGG_ARRHYTHMOGENIC_RIGHT_VENTRICULAR_CARDIOMYOPATHY_ARVC
KEGG_CHRONIC_MYELOID_LEUKEMIA	73	48	-0.210926	0.210926	-0.815319	0.781155	1	http://www.gsea-msigdb.org/gsea/msigdb/cards/KEGG_CHRONIC_MYELOID_LEUKEMIA
KEGG_BASAL_TRANSCRIPTION_FACTORS	35	25	-0.228995	0.228995	-0.755917	0.815385	1	http://www.gsea-msigdb.org/gsea/msigdb/cards/KEGG_BASAL_TRANSCRIPTION_FACTORS
KEGG_RNA_POLYMERASE	29	19	-0.246775	0.246775	-0.748459	0.823944	1	http://www.gsea-msigdb.org/gsea/msigdb/cards/KEGG_RNA_POLYMERASE
KEGG_RENAL_CELL_CARCINOMA	70	38	-0.205414	0.205414	-0.745137	0.86376	1	http://www.gsea-msigdb.org/gsea/msigdb/cards/KEGG_RENAL_CELL_CARCINOMA
KEGG_NON_SMALL_CELL_LUNG_CANCER	54	33	-0.20687	0.20687	-0.734393	0.885387	1	http://www.gsea-msigdb.org/gsea/msigdb/cards/KEGG_NON_SMALL_CELL_LUNG_CANCER
KEGG_APOPTOSIS	87	44	-0.19043	0.19043	-0.707802	0.913545	1	http://www.gsea-msigdb.org/gsea/msigdb/cards/KEGG_APOPTOSIS

## Sheet: Proteins after GSEA p<0.05
Mouse Embryos E12.5
Proteomics
Proteins after GSEA p<0.05)
	p-values	q-values	WT	WT	WT	DKO	DKO	DKO
AACS	0.005757	0.08854	12.702	12.589	12.637	12.85	12.95	12.862
AARS2	0.008127	0.08854	10.573	10.554	10.504	10.688	10.743	10.662
ABCD2	0.006938	0.08854	10.492	10.485	10.528	10.693	10.643	10.606
ABCD3	0.0001004	0.01142	11.968	11.965	11.968	12.035	12.04	12.051
ACAA2	0.01364	0.1155	12.396	12.417	12.446	12.36	12.312	12.308
ACAT2	0.008568	0.08854	12.365	12.355	12.416	12.517	12.467	12.519
ACSL3	0.003799	0.08637	11.907	11.864	11.827	12.058	12.138	12.053
ACSL4	0.01114	0.1027	10.908	10.758	10.731	11.023	11.094	11.132
ACSS2	0.0364	0.1599	10.285	10.234	10.257	10.385	10.331	10.476
ACY1	0.008145	0.08854	12.119	12.145	12.114	12.215	12.187	12.182
ACYP1	0.004662	0.08854	10.724	10.757	10.744	10.959	10.933	10.861
ACYP2	0.02381	0.1301	8.2002	8.2182	8.1704	8.2794	8.4132	8.435
AGPAT4	0.0006333	0.04048	8.4512	8.4508	8.4834	8.6059	8.6442	8.6095
AGPS	0.03657	0.1599	12.203	12.161	12.114	12.333	12.355	12.227
AK4	0.04554	0.1693	10.618	10.582	10.518	11.365	10.975	10.812
ALDH1A3	0.009362	0.09389	10.475	10.434	10.422	10.544	10.559	10.618
ALDH4A1	0.04033	0.1637	11.446	11.367	11.397	11.573	11.474	11.638
ALDH7A1	0.0003607	0.03075	12.247	12.219	12.218	12.399	12.365	12.38
ALDH9A1	0.01961	0.1238	12.07	12.05	11.991	12.219	12.257	12.132
AMACR	0.01659	0.1171	9.9622	9.9928	9.9809	10.044	10.119	10.062
AMPD2	0.007916	0.08854	11.166	11.166	11.124	11.315	11.324	11.244
APEX1	0.0009906	0.04223	12.318	12.279	12.285	12.425	12.454	12.42
APRT	0.005147	0.08854	11.438	11.388	11.391	11.694	11.732	11.583
ASL	0.00849	0.08854	11.206	11.157	11.231	11.502	11.362	11.406
B4GALT1	0.02804	0.1416	9.6804	9.7099	9.7403	9.3602	9.103	9.4941
BET1L	0.01742	0.1171	9.0422	9.0853	9.062	8.7892	8.6731	8.9105
CPT1A	0.02824	0.1416	7.5691	7.6977	7.6949	7.0345	7.2007	7.4463
CPT2	9.497e-05	0.01142	12.07	12.068	12.077	12.208	12.209	12.235
DERA	0.001647	0.04321	10.783	10.722	10.653	11	11.009	11.002
DLAT	0.02204	0.1301	12.732	12.742	12.778	12.829	12.89	12.819
ENPP3	0.0234	0.1301	8.2351	8.3571	8.339	8.5326	8.5082	8.4254
ENTPD1	0.03887	0.1636	7.9542	8.0688	8.1893	8.3287	8.2331	8.3385
FARSA	0.01484	0.1171	12.948	12.934	12.984	13.043	13.077	13.02
GALE	0.006239	0.08854	9.393	9.3763	9.2974	9.5895	9.5772	9.5094
GALK2	0.01586	0.1171	10.401	10.428	10.377	10.509	10.474	10.554
GALM	0.004716	0.08854	8.6073	8.5527	8.6561	8.7863	8.7731	8.8205
GBE1	0.04799	0.1738	11.009	10.971	11.063	11.168	11.113	11.078
GLA	0.008251	0.08854	9.6081	9.5778	9.6854	9.8406	9.8687	9.7764
GNPAT	0.01344	0.1155	11.704	11.684	11.684	11.834	11.891	11.776
GOT1	0.04863	0.1738	12.52	12.53	12.587	12.607	12.603	12.659
GOT2	0.001592	0.04321	13.375	13.328	13.321	13.471	13.482	13.498
GRHPR	0.01697	0.1171	10.504	10.541	10.564	11.202	11.09	10.789
GSTK1	0.006065	0.08854	11.008	10.925	10.917	11.254	11.218	11.129
GYS1	0.04686	0.1718	11.399	11.439	11.531	11.909	11.777	11.575
H6PD	0.002299	0.056	10.898	10.921	10.896	10.976	10.987	11.008
HADH	0.01719	0.1171	10.398	10.435	10.427	10.631	10.733	10.546
HK2	0.04906	0.1738	13.343	13.269	13.242	14.128	14.108	13.464
HMGCS1	0.03393	0.1564	13.69	13.561	13.616	13.736	13.736	13.792
HSD17B4	0.001377	0.04321	13.789	13.77	13.774	13.827	13.836	13.842
L2HGDH	0.02248	0.1301	10.474	10.441	10.567	10.692	10.642	10.619
LARS2	0.02045	0.1268	9.961	9.979	10.008	10.036	10.097	10.108
LDHA	0.02228	0.1301	14.263	14.103	14.051	15.219	15.082	14.525
MAOA	0.03003	0.1442	11.484	11.525	11.46	11.606	11.6	11.541
ME1	0.00496	0.08854	9.1169	9.1419	9.1145	9.2682	9.2116	9.2808
MVK	0.02306	0.1301	11.148	11.185	11.196	11.227	11.297	11.284
OAT	0.04221	0.1674	12.142	12.09	12.099	12.507	12.463	12.205
P4HA1	0.04564	0.1693	12.527	12.639	12.583	13.575	13.535	12.806
PARP1	0.04172	0.1674	13.659	13.67	13.687	13.793	13.817	13.708
PDE2A	0.04945	0.1738	10.04	10.109	10.14	10.187	10.165	10.227
PDE3B	0.03794	0.1617	6.9355	6.4983	6.4429	7.0389	7.1344	7.1799
PDE6D	0.0007645	0.04048	9.2754	9.324	9.307	9.4402	9.4305	9.4398
PDE7B	0.02699	0.1395	6.0045	5.9819	5.7892	6.4463	6.2192	6.1918
PECR	0.008213	0.08854	9.6431	9.5413	9.42	9.9368	9.8762	9.8324
PEX11B	0.01071	0.1014	9.2197	9.2002	9.1246	9.3217	9.3017	9.3298
PFAS	0.02912	0.1418	13.211	13.213	13.264	13.308	13.328	13.278
PFKL	0.03332	0.1556	12.66	12.714	12.787	13.625	13.386	12.981
PFKP	0.006317	0.08854	7.3576	7.2817	7.2317	7.9658	8.0207	7.6738
PGD	0.0262	0.1374	13.45	13.41	13.387	13.61	13.562	13.488
PGK1	0.01289	0.1155	14.512	14.448	14.457	15.295	15.227	14.819
PGM1	0.001482	0.04321	11.229	11.173	11.24	11.378	11.389	11.372
PGM2	0.03628	0.1599	12.864	12.822	12.801	13.581	13.428	13.026
PHYH	0.04307	0.1688	9.6175	9.5188	9.5676	9.9536	9.9024	9.6655
PKM	0.01769	0.1171	15.686	15.642	15.654	16.167	16.053	15.851
POLD1	0.01786	0.1171	13.527	13.494	13.469	13.617	13.71	13.602
POLD4	0.02886	0.1418	9.763	9.7949	9.8036	9.985	9.8575	10.012
POLR1C	0.0319	0.1511	10.903	10.878	10.81	10.639	10.77	10.723
PRODH	0.03775	0.1617	8.9638	8.8598	8.7827	9.1035	9.2875	9.0433
PXMP4	0.01423	0.1155	7.9319	7.8623	7.8875	8.0285	7.9715	8.0107
PYCR1	0.008482	0.08854	9.9546	9.9403	10	10.25	10.172	10.111
PYGL	0.01625	0.1171	10.972	10.982	10.94	11.392	11.319	11.13
RARS2	0.02403	0.1301	10.312	10.208	10.167	10.371	10.381	10.408
RFC5	0.04487	0.1693	11.824	11.734	11.756	11.915	12.031	11.861
RPE	0.04008	0.1637	9.9581	9.9669	9.9229	10.072	10.033	9.9893
SEPSECS	0.03584	0.1599	10.319	10.253	10.197	10.361	10.388	10.36
SMUG1	0.02254	0.1301	9.7101	9.6182	9.6046	9.8101	9.7718	9.7532
SNAP29	0.01701	0.1171	9.6384	9.5314	9.504	9.197	9.2868	9.3854
SOD1	0.0008309	0.04048	13.57	13.617	13.618	13.362	13.345	13.411
SOD2	0.01829	0.1177	11.663	11.613	11.66	11.813	11.73	11.854
SSBP1	0.005355	0.08854	10.862	10.756	10.785	10.978	11.019	10.976
STX16	0.02585	0.1374	8.5446	8.6862	8.7163	8.4533	8.4648	8.4757
STX8	4.211e-05	0.01142	9.6839	9.7049	9.6923	9.4923	9.4627	9.4874
TKT	0.01422	0.1155	14.353	14.319	14.238	14.456	14.484	14.433
VAMP3	0.009761	0.0951	7.9536	7.923	7.8398	7.6366	7.7482	7.6753
VAMP8	0.04026	0.1637	11.394	11.483	11.43	11.202	11.118	11.346
VARS2	0.001628	0.04321	10.47	10.428	10.412	10.649	10.59	10.635
XRCC1	0.04486	0.1693	11.508	11.539	11.452	11.601	11.732	11.602
YARS2	0.04568	0.1693	10.86	10.86	10.923	11.176	11.035	10.975
