# Supplementary material for: Sphingosine 1-phosphate mediates adiponectin receptor signaling essential for lipid homeostasis and embryogenesis
Source: Nat Commun. 2022 Nov 22;13:7162. doi: 10.1038/s41467-022-34931-0 (PMC9684441; doi:10.1038/s41467-022-34931-0)
Supplement: Supplementary file 4 — Supplementary Data 1-7 [file 41467_2022_34931_MOESM4_ESM.zip › Supplementary Files NCOMMS-21-38753A/Supplementary Data 1 Embryo Genotypes.xlsx]

## Sheet: Mouse Embryo Genotypes
		Related to Fig.1
		Genotypes of the E12.5 and E15.5 obtained from crossing AdipoR1/2 double heterozygous mice
		Embryos	15.5 days	obtained %	theoretical %	Fraction
		WT	4	8.69565	6.25	1/12
		R1-KO	3	6.52174	6.25	1/15
		R2-KO	3	6.52174	6.25	1/15
		DKO	1	2.17391	6.25	1/46
		"Hets"	35	76.087	75
		Total	46
		Embryos	12.5 days	obtained %	theoretical %	Fraction
		WT	19	8.7156	6.25	1/12
		R1-KO	12	5.50459	6.25	1/17
		R2-KO	11	5.04587	6.25	1/20
		DKO	12	5.50459	6.25	1/17
		"Hets"	164	75.2294	75
		Total	218
