# Supplementary material for: Sphingosine 1-phosphate mediates adiponectin receptor signaling essential for lipid homeostasis and embryogenesis
Source: Nat Commun. 2022 Nov 22;13:7162. doi: 10.1038/s41467-022-34931-0 (PMC9684441; doi:10.1038/s41467-022-34931-0)
Supplement: Supplementary file 6 — Source Data [file 41467_2022_34931_MOESM6_ESM.zip]

Archive with 12 entries (11 files):
- Source Data NCOMMS-21-38753A/
- __MACOSX/._Source Data NCOMMS-21-38753A
- Source Data NCOMMS-21-38753A/Source Data-NCOMMS-21-38753A.xlsx
- __MACOSX/Source Data NCOMMS-21-38753A/._Source Data-NCOMMS-21-38753A.xlsx
- Source Data NCOMMS-21-38753A/.DS_Store
- __MACOSX/Source Data NCOMMS-21-38753A/._.DS_Store
- Source Data NCOMMS-21-38753A/Source Data WB 2.pdf
- __MACOSX/Source Data NCOMMS-21-38753A/._Source Data WB 2.pdf
- Source Data NCOMMS-21-38753A/Source Data WB 1.pdf
- __MACOSX/Source Data NCOMMS-21-38753A/._Source Data WB 1.pdf
- Source Data NCOMMS-21-38753A/Exact p-values.xlsx
- __MACOSX/Source Data NCOMMS-21-38753A/._Exact p-values.xlsx
