# Supplementary material for: Sphingosine 1-phosphate mediates adiponectin receptor signaling essential for lipid homeostasis and embryogenesis
Source: Nat Commun. 2022 Nov 22;13:7162. doi: 10.1038/s41467-022-34931-0 (PMC9684441; doi:10.1038/s41467-022-34931-0)
Supplement: Supplementary file 6 — Source Data [file 41467_2022_34931_MOESM6_ESM.zip › Source Data NCOMMS-21-38753A/Source Data-NCOMMS-21-38753A.xlsx]

## Sheet: Fig.2
	Fig.2D	Basal			PA 50 uM 18 h			PA 200 uM 18 h
	MEFs	WT	R2KO	DKO	WT	R2KO	DKO	WT	R2KO	DKO
	Laurdan	-0.311	-0.27	-0.258	-0.321	-0.23	-0.227	-0.234	-0.069	0.002
	GP values	-0.304	-0.326	-0.285	-0.259	-0.249	-0.174	-0.234	-0.006	0.084
		-0.328	-0.287	-0.275	-0.297	-0.295	-0.182	-0.245	-0.088	-0.013
		-0.275	-0.326	-0.204	-0.352	-0.228	-0.145	-0.216	-0.039	-0.091
		-0.288	-0.323	-0.294	-0.268	-0.158	-0.231	-0.209	-0.095	0.059
		-0.302	-0.326	-0.344	-0.359	-0.218	-0.135	-0.157	-0.156	-0.042
		-0.322	-0.277	-0.336	-0.217	-0.24	-0.176	-0.166	-0.14	-0.056
		-0.347	-0.338	-0.309	-0.266	-0.278	-0.201	-0.236	-0.179	0.068
		-0.331	-0.337	-0.329	-0.273	-0.253	-0.239	-0.239	-0.08	0.106
		-0.336	-0.346	-0.324	-0.226	-0.294	-0.155	-0.267	-0.068	0.004
		-0.313	-0.32	-0.321	-0.31	-0.304	-0.144	-0.23	-0.18	-0.029
		-0.299	-0.351	-0.327	-0.317	-0.216	-0.072	-0.286	-0.116	0.031
		-0.34	-0.28	-0.274	-0.348	-0.186	-0.122	-0.249	-0.108	-0.053
		-0.357	-0.322	-0.293	-0.233	-0.233	-0.086	-0.247	-0.075	0.021
		-0.326	-0.314	-0.316	-0.322	-0.294	-0.092	-0.302	-0.253	0.007
	Fig.2S	PA 50 uM 18 h
	MEFs	WT	DKO	DKO + S1P 1 uM
	Laurdan	-0.241	-0.224	-0.211
	GP values	-0.191	-0.137	-0.206
		-0.267	-0.191	-0.159
		-0.244	-0.196	-0.203
		-0.209	-0.053	-0.195
		-0.206	-0.205	-0.229
		-0.219	-0.215	-0.229
		-0.271	-0.234	-0.203
		-0.302	-0.206	-0.218
		-0.224	-0.214	-0.173
		-0.267	-0.185	-0.238
		-0.243	-0.264	-0.233
		-0.235	-0.176	-0.214
		-0.273	-0.192	-0.228
			-0.17	-0.23
			-0.197	-0.258
				-0.247
				-0.232
				-0.209
				-0.23
	Fig.2T	PA 200 uM 18 h
	MEFs	WT	WT + S1P 10 uM	DKO	DKO + S1P 10 uM
	qPCR Ddt3	0.97	0.66	1.55	1.04
	Fold Change	1.1	0.71	1.44	1.02
		0.94	0.82	2.05	1.06
	Fig.2U	PA 200 uM 18 h
	MEFs	WT	WT + S1P 10 uM	DKO	DKO + S1P 10 uM
	qPCR Atf4	1.66	1.09	3.2	1.42
	Fold Change	0.77	0.82	3.14	1.93
		0.78	1.13	2.61	2.33

## Sheet: Sup Fig.2
		Electron Microscopy
		MEFs
			# of cells with
	Supplementary Fig.2M	Genotype & Treatment	Spiral Membranes	n	%
		WT basal	0	27	0
		WT PA 200 uM	0	27	0
		DKO basal	3	24	12.5
		DKO 50 uM	9	23	39.1
		DKO 200 uM	10	22	45.4
	Supplementary Fig.2P	Genotype & Treatment	Nuclear blebbings	n	%
		WT basal	0	27	0
		WT PA 200 uM	0	27	0
		DKO basal	3	24	12.5
		DKO 50 uM	23	23	100
		DKO 200 uM	21	22	95.4
	Supplementary Fig.2Q	Genotype & Treatment	CAM	n	%
		WT basal	0	24	0
		WT PA 200 uM	4	27	14.8
		DKO basal	0	17	0
		DKO 50 uM	4	23	17.3
		DKO 200 uM	12	20	60
	Supplementary Fig.2U	WT basal		WT PA 200 uM		DKO basal		DKO PA 200 uM
		#mitochondria	ER distance (nm)	#mitochondria	ER distance (nm)	#mitochondria	ER distance (nm)	mito n	ER distance (nm)
		1	24.6	1	20.4	1	1	1	31.4
		2	120.96	2	32.1	2	1	2	96.2
		3	90.17	3	5.7	3	1	3	1
		4	11.34	4	7.2	4	90.9	4	67.7
		5	1	5	9.6	5	17.5	5	38.4
		6	6.4	6	10.9	6	69.3	6	22.5
		7	14	7	5.8	7	60.2	7	14.7
		8	103.4	8	6.4	8	31.3	8	1.5
		9	18.55	9	36.5	9	7.6	9	96.4
		10	14.51	10	5.8	10	31.6	10	28.9
		11	0	11	1.5	11	29.4	11	73.4
		12	176.99	12	51.7	12	75.2	12	50.8
		13	48.65	13	14.4	13	44.8	13	1
		14	3.7	14	22.6	14	26.9	14	27.4
		15	124.89	15	7.6	15	34.5	15	96.4
		16	444.12	16	9.6	16	69.5	16	53.3
		17	596	17	11.6	17	50.6	17	56
		18	86.5	18	22.2	18	34.5	18	74.8
		19	804.1	19	16.7	19	25.1	19	73.2
		20	126.86	20	23.3	20	17.5	20	101.9
		21	34.75	21	1	21	16.1	21	84.1
		22	89.9	22	65.7	22	9.6	22	3.5
		23	50	23	149.5	23	99	23	96
		24	123.57	24	1	24	38.1	24	27.8
		25	50.47	25	17	25	70.8	25	215.4
		26	1	26	117.5	26	60.9	26	21.8
		27	1	27	122.9	27	105.8	27	83.5
		28	230.28	28	1	28	58.8	28	191.3
		29	84.7	29	17.8	29	26.5	29	22.2
		30	1	30	32.5	30	11.4	30	22.7
		31	47.4	31	4	31	57.7	31	166.3
		32	32.7	32	33.3	32	44.1	32	37.7
		33	232	33	3.6	33	11.2	33	27.4
		34	19.9	34	16.6	34	110.9	34	20.7
		35	43.4	35	36.6	35	1	35	35.5
		36	4.2	36	18.8	36	143.2	36	145.3
		37	58.4	37	58.2	37	48	37	58.8
		38	234.3	38	24.5	38	25.9	38	28.2
		39	46	39	33.7	39	35.6	39	40.4
		40	117.5	40	29.2	40	22.5	40	32.7
		41	13.4	41	89.5	41	64.1	41	39.9
		42	32.7	42	16.3	42	62.9	42	57.9
		43	5.3	43	4	43	109.8	43	138.4
		44	69.7	44	2.5	44	103.8	44	65
		45	8.5	45	35.6	45	13.6	45	15.3
		46	24.5	46	78.7	46	10.7	46	79.2
		47	72.6	47	46	47	62.4	47	108.7
		48	154.1	48	62.7	48	119.3	48	174.4
		49	3.7	49	98.8	49	9.6	49	53
		50	16.2	50	1	50	1	50	89.4
		51	20.3	51	44.4	51	44.8	51	68.5
		52	131.9	52	128.1	52	147.7	52	17.5
		53	8.1	53	19.4	53	123.1	53	76.2
		54	9.7	54	5	54	34.7	54	129.8
		55	9.6	55	68.1	55	93.5	55	115
		56	84.17	56	79.7	56	95.9	56	150
		57	15.2	57	209.6	57	43.4	57	65.5
		58	10.7	58	2.4	58	130.1	58	164.2
		59	88.4	59	24	59	91.6	59	22.2
		60	8.1	60	9.9	60	41	60	158.4
		61	100	61	29.3	61	24.5	61	1
		62	1	62	29.8	62	136.4	62	139.7
		63	22	63	172.5	63	74.9	63	155.4
		64	130.7	64	1	64	193	64	25.9
		65	121.4	65	67	65	11	65	97
		66	72.9	66	36.3	66	62.2	66	155.8
		67	116.36	67	19.2	67	214.4	67	18.3
		68	72.4	68	1	68	1	68	1
		69	21.7	69	51.4	69	130.5	69	16.8
		70	37.2	70	49.9	70	60.5	70	1
		71	52.5	71	128	71	150.6	71	19.4
		72	5.1	72	184	72	1	72	20.7
		73	26.3	73	32	73	1	73	55.4
		74	72.1	74	25.9	74	40	74	13.6
		75	29.6	75	49.5	75	128	75	29
		76	1	76	1	76	125.7	76	111
		77	69.6	77	50.4	77	53.5	77	58
		78	72.9	78	70	78	1	78	195.7
		79	1	79	8.4	79	128.6	79	120.9
		80	16.9	80	1	80	205.8	80	3.6
		81	41.4	81	77	81	135.8	81	50.6
		82	42	82	78.6	82	57.1	82	199.1
		83	75.7	83	22.8	83	28.7	83	8
		84	93.7	84	31.3	84	7.9	84	24.2
		85	1	85	40.2	85	166.2	85	28.2
		86	1	86	83	86	46.3	86	60.9
		87	6.6	87	45.4	87	42.9	87	14.7
		88	1	88	95.8	88	1	88	1
		89	25.3	89	39.4	89	1	89	15.1
		90	61.6	90	53.5	90	42.9	90	44.3
		91	42.8	91	69.6	91	41.5	91	21.5
		92	93.7	92	120.3	92	12.8	92	66.6
		93	45.4	93	123	93	32	93	56.1
		94	2.9	94	1	94	11.2	94	1
		95	9.4	95	67	95	43.5	95	1
		96	37.5	96	11	96	132.7	96	106.7
		97	10.4	97	36.3	97	40.6	97	1
		98	45.7	98	79.4	98	28.5	98	94.2
		99	37.6	99	5	99	1	99	3.4
		100	9.4	100	37.4	100	41.5	100	1
	Supplementary Fig.2V	Genotype & Treatment	Contact sites	n	%
		WT basal	11	97	11.3
		WT 200 μM PA	10	100	10
		DKO basal	12	100	12
		DKO 200 μM PA	11	100	11

## Sheet: Sup Fig.3
	Sup Fig.3A	NT siRNA	AdipoR2 siRNA						parq-2 mutant				Sup Fig.3X	parq-2 mutant
	HEK293	0.97	0.18					Sup Fig.3T	NGM	Vehicle	25uM S1P		C. elegans	Mock	S1P
	qPCR	1.06	0.13					C. elegans	272.443	241.848	463.081		Progeny	95	123
	fold change	0.97	0.2					Length (nm)	242.003	223.146	377.175			43	48
									282.312	284.776	450.641			37	50
									211.551	212.784	456.508			27	139
		PA 200 uM							265.697	304.46	480.698			31	39
		NT siRNA	Adipo2 siRNA						290.365	268.654	591.028			109	68
	Sup Fig.3Q	-	-	S1P 10 uM	S1P 1 uM	OA200			241.532	277.63	473.25			44	137
	HEK293	-0.102	-0.004	-0.028	-0.013	-0.078			254.564	291.674	399.011			52	37
	Laurdan	-0.151	-0.014	-0.036	-0.017	-0.183			231.056	239.955	603.664				88
	GP values	-0.114	0.059	0.05	0.017	-0.158			282.915	292.585	540.361				188
		-0.121	0.02	0.042	-0.072	-0.164			230.775	308.136	577.866				137
		-0.121	0.039	-0.046	-0.038	-0.174			262.047	288.644	454.749				174
		-0.154	0.084	-0.061	-0.129	-0.201			257.798	267.295	378.356
		-0.101	0.055	-0.046	-0.163	-0.189			296.707	254.221	489.952
		-0.1	0.057	-0.027	-0.104	-0.168			211.193	310.658	636.335
		-0.091	0.046	-0.027	-0.017	-0.2			236.652	371.171	456.477
		-0.136	0.061	-0.047	0.013	-0.175			250.615	345.791	432.176
		-0.128	0.033	-0.014	-0.014	-0.173			307.75	269.766	419.399
		-0.131	0.034	-0.023	-0.053	-0.19			283.668	280.576	627.601
		-0.068	0.06	-0.075	-0.038	-0.2			210.049	251.703	483.12
		-0.106	0.029	-0.111	-0.081	-0.171
		-0.078	-0.005	-0.08	0.054	-0.209
		-0.135	0.014	-0.069	0.073	-0.197		Sup Fig.3V
		-0.137	-0.003	-0.02	-0.004	-0.21		C. elegans	parq-2 mutant
		-0.059	-0.054	-0.03	0.086	-0.211		tail phenotype ->	WT	Mild	Severe
		-0.162	0.032	0.035	0.017	-0.219		Vehicle	0	5	95
		-0.142	0.029	-0.011	-0.044	-0.214		25uM S1P	47	36	17

## Sheet: Fig.3
			PA 400 uM
	Fig.3C	Basal	-	S1P 1 uM	S1P 10 uM	OA 400 uM
	WT MEFs	-0.256	-0.092	-0.217	-0.248	-0.214
	Laurdan	-0.252	-0.13	-0.261	-0.229	-0.271
	GP values	-0.249	-0.033	-0.197	-0.24	-0.142
		-0.251	0.022	-0.259	-0.241	-0.241
		-0.296	-0.007	-0.226	-0.239	-0.228
		-0.231	-0.104	-0.239	-0.175	-0.209
		-0.273	-0.11	-0.143	-0.231	-0.269
		-0.232	-0.108	-0.281	-0.242	-0.239
		-0.293	-0.163	-0.155	-0.199	-0.234
		-0.25	-0.063	-0.172	-0.19	-0.259
		-0.265	-0.107	-0.127	-0.254	-0.24
		-0.288	-0.127	-0.14	-0.212	-0.174
		-0.289	-0.122	-0.212	-0.119	-0.254
		-0.269	-0.092	-0.259	-0.219	-0.158
		-0.262	-0.158	-0.225	-0.258
			PA 400 uM
	Fig.3F	Basal	-	S1P 1 uM	S1P 10 uM	OA 400 uM
	INS-1	-0.13	-0.029	-0.134	-0.104	-0.167
	Laurdan	-0.139	-0.025	-0.122	-0.127	-0.16
	GP values	-0.132	-0.037	-0.12	-0.093	-0.098
		-0.116	-0.018	-0.116	-0.159	-0.083
		-0.136	-0.045	-0.148	-0.132	-0.142
		-0.145	-0.024	-0.127	-0.133	-0.13
		-0.156	-0.014	-0.128	-0.065
		-0.154	-0.029	-0.116	-0.145
		-0.145	-0.054	-0.165	-0.147
		-0.143	-0.035	-0.147	-0.147
		-0.139	-0.045	-0.171	-0.106
		-0.148	-0.04	-0.16	-0.099
		-0.149	-0.033	-0.128	-0.121
		-0.163	-0.014	-0.121	-0.151
		-0.159	-0.06	-0.163	-0.136
		-0.163	-0.046	-0.151
		-0.151	-0.046
		-0.154
		-0.148
			PA 400 uM
	Fig.3J	Mock	Mock	AdipoR2-WT	AdipoR2-H348A	AdipoR2-H202,348,350A
	HEK293	-0.191	-0.176	-0.189	-0.159	-0.162
	Laurdan	-0.201	-0.162	-0.187	-0.168	-0.14
	GP values	-0.21	-0.149	-0.186	-0.134	-0.182
		-0.219	-0.171	-0.167	-0.178	-0.18
		-0.205	-0.177	-0.193	-0.177	-0.165
		-0.199	-0.154	-0.19	-0.166	-0.159
		-0.204	-0.188	-0.196	-0.16	-0.166
		-0.2	-0.189	-0.214	-0.202	-0.131
		-0.197	-0.178	-0.181	-0.223	-0.109
		-0.21	-0.15	-0.184	-0.187	-0.147
			-0.184		-0.179	-0.135
			-0.165		-0.232	-0.119
			-0.183		-0.173	-0.127
			-0.2		-0.196	-0.161
			-0.191		-0.19	-0.131

## Sheet: Sup Fig.4
		Basal	S1P 1 uM	PA 400 uM	PA 400 + S1P 1
	Sup Fig.3A	-0.212	-0.22	-0.069	-0.052
	HEK293	-0.214	-0.2	0.002	-0.026
	Laurdan	-0.183	-0.183	-0.047	0.055
	GP values	-0.181	-0.183	0.041	0.028
		-0.206	-0.171	0.071	-0.097
		-0.2	-0.171	0.122	-0.066
		-0.186	-0.192	0	-0.05
		-0.2	-0.166	-0.023	-0.044
		-0.232	-0.199	0.037	-0.021
		-0.206	-0.193	0.028	-0.02
				0.064	-0.013
				0.095	-0.087
				0.068	0.055
				0.036	-0.029
				0.041	-0.117
			Basal			S1P 10 uM			PA 400 uM			PA 400 uM + S1P 10 uM						PA400
	Sup Fig.3C	Time (s)	Mean	SD	N	Mean	SD	N	Mean	SD	N	Mean	SD	N		Sup Fig.3D	Basal	-	S1P 0.001 uM	S1P 0.01 uM	S1P 0.1 uM
	HEK293	0	0	0	6	0	0	6	0	0	14	0	0	8		HEK293	1.887	3.6691	2.516	2.6208	2.2015
	FRAP	0.1048	0.0501	0.0102	6	0.0534	0.008	6	0.0244	0.0064	14	0.0506	0.0105	8		FRAP	1.6773	2.6208	2.516	2.0967	2.3063
	curves	0.2097	0.0974	0.0196	6	0.0924	0.0107	6	0.0441	0.0139	14	0.0995	0.0151	8		T half	1.6773	4.403	4.0885	2.2015	2.2015
		0.3145	0.1321	0.0226	6	0.1273	0.0172	6	0.0629	0.0204	14	0.1347	0.0205	8			2.3063	2.2015	4.6126	2.8305	2.0967
		0.4193	0.1616	0.0223	6	0.1587	0.0141	6	0.0788	0.0265	14	0.1665	0.0302	8			2.3063	4.403	2.4112	1.7822	3.3546
		0.5242	0.1906	0.0292	6	0.189	0.0222	6	0.0916	0.0312	14	0.2018	0.0336	8			1.887	5.1368	2.516	2.2015	1.887
		0.629	0.2184	0.0328	6	0.2169	0.0224	6	0.1064	0.0348	14	0.2229	0.0316	8				3.774	3.0401	3.4595	1.887
		0.7338	0.2405	0.0375	6	0.2381	0.0256	6	0.1193	0.0399	14	0.2509	0.0335	8				3.6691	4.2981	2.0967	2.4112
		0.8387	0.2601	0.0409	6	0.2594	0.0336	6	0.1321	0.0435	14	0.2723	0.0377	8				2.6208	2.6208	3.0401
		0.9435	0.2837	0.0457	6	0.279	0.0298	6	0.1414	0.0451	14	0.2934	0.0362	8				3.0401	4.1933	2.3063
		1.0483	0.2974	0.044	6	0.2962	0.036	6	0.1529	0.0471	14	0.3174	0.0369	8				2.9353	3.145
		1.1532	0.3162	0.0488	6	0.3142	0.0313	6	0.1625	0.0539	14	0.3324	0.0347	8				3.2498	3.6691
		1.258	0.3343	0.0481	6	0.3272	0.0333	6	0.1728	0.0542	14	0.3506	0.039	8				3.774	2.3063
		1.3628	0.3466	0.0475	6	0.3448	0.0356	6	0.1836	0.0577	14	0.3673	0.0432	8				2.2015
		1.4677	0.3584	0.049	6	0.355	0.0351	6	0.1913	0.0583	14	0.3849	0.0427	8
		1.5725	0.3755	0.0521	6	0.3672	0.0317	6	0.2002	0.063	14	0.4002	0.0457	8
		1.6773	0.3937	0.0583	6	0.3869	0.0344	6	0.2078	0.0675	14	0.415	0.0419	8
		1.7822	0.4032	0.0595	6	0.3965	0.0284	6	0.2176	0.0698	14	0.4291	0.0454	8
		1.887	0.4126	0.0499	6	0.4132	0.0321	6	0.225	0.073	14	0.4391	0.0426	8
		1.9918	0.4235	0.0588	6	0.4175	0.0349	6	0.2336	0.0709	14	0.4502	0.0396	8
		2.0966	0.4298	0.0577	6	0.4292	0.037	6	0.2388	0.0764	14	0.471	0.0412	8
		2.2015	0.4373	0.0571	6	0.4443	0.0341	6	0.2459	0.0752	14	0.4762	0.0468	8
		2.3063	0.444	0.0587	6	0.4517	0.0433	6	0.2539	0.0787	14	0.4844	0.0462	8
		2.4111	0.4561	0.0588	6	0.4559	0.0437	6	0.2608	0.0799	14	0.4977	0.0411	8
		2.516	0.4618	0.0603	6	0.4703	0.0371	6	0.2676	0.0822	14	0.5072	0.0413	8
		2.6208	0.471	0.0588	6	0.4789	0.0311	6	0.2732	0.0825	14	0.514	0.0482	8
		2.7256	0.4762	0.0592	6	0.4897	0.037	6	0.2795	0.085	14	0.5252	0.0456	8
		2.8305	0.4885	0.0637	6	0.4958	0.0388	6	0.286	0.0852	14	0.5365	0.0482	8
		2.9353	0.4919	0.0593	6	0.4981	0.039	6	0.29	0.0896	14	0.5442	0.0478	8
		3.0401	0.5011	0.0607	6	0.5091	0.0351	6	0.2936	0.0892	14	0.5568	0.0498	8
		3.145	0.5004	0.062	6	0.5188	0.0344	6	0.3024	0.0914	14	0.562	0.0543	8
		3.2498	0.5116	0.066	6	0.5176	0.0423	6	0.3056	0.0912	14	0.5745	0.0536	8
		3.3546	0.515	0.0565	6	0.5342	0.0363	6	0.3097	0.0927	14	0.5769	0.0516	8
		3.4595	0.5261	0.0654	6	0.5347	0.0385	6	0.3147	0.0901	14	0.5886	0.0548	8
		3.5643	0.5276	0.0584	6	0.5346	0.0328	6	0.3182	0.0959	14	0.5898	0.0497	8
		3.6691	0.5399	0.0547	6	0.5513	0.0374	6	0.3226	0.0962	14	0.6032	0.0491	8
		3.774	0.5427	0.0627	6	0.554	0.0387	6	0.329	0.0951	14	0.6059	0.0502	8
		3.8788	0.5476	0.0628	6	0.5576	0.0377	6	0.332	0.098	14	0.6108	0.0507	8
		3.9836	0.5498	0.0664	6	0.5656	0.036	6	0.3365	0.0951	14	0.6198	0.0455	8
		4.0885	0.5616	0.0659	6	0.5679	0.0354	6	0.3396	0.0985	14	0.6213	0.0482	8
		4.1933	0.5599	0.069	6	0.5765	0.0383	6	0.3435	0.0957	14	0.6245	0.0446	8
		4.2981	0.5624	0.0648	6	0.581	0.0421	6	0.3485	0.1001	14	0.6374	0.0475	8
		4.403	0.5699	0.0661	6	0.5897	0.04	6	0.3554	0.1013	14	0.6441	0.039	8
		4.5078	0.572	0.0689	6	0.5962	0.0397	6	0.3547	0.0985	14	0.6439	0.047	8
		4.6126	0.5785	0.0587	6	0.5862	0.0398	6	0.3594	0.1003	14	0.6577	0.0467	8
		4.7174	0.5754	0.0627	6	0.5954	0.0403	6	0.3643	0.1035	14	0.6617	0.0455	8
		4.8223	0.5826	0.0685	6	0.6088	0.0406	6	0.3659	0.1022	14	0.6619	0.0443	8
		4.9271	0.5838	0.0641	6	0.608	0.0381	6	0.3702	0.1013	14	0.6679	0.0457	8
		5.0319	0.5844	0.0655	6	0.6092	0.0482	6	0.3733	0.103	14	0.6674	0.0453	8
		5.1368	0.5882	0.0655	6	0.6129	0.0485	6	0.3753	0.1042	14	0.681	0.0416	8
		5.2416	0.5923	0.0645	6	0.6097	0.0473	6	0.3807	0.1055	14	0.6803	0.0484	8
		5.3464	0.6024	0.0679	6	0.6255	0.0453	6	0.3844	0.1072	14	0.6818	0.0471	8
		5.4513	0.6063	0.0683	6	0.6262	0.048	6	0.3865	0.1056	14	0.6867	0.0433	8
		5.5561	0.6128	0.0636	6	0.6249	0.0466	6	0.387	0.1043	14	0.6896	0.0512	8
		5.6609	0.6104	0.0702	6	0.6251	0.0392	6	0.3937	0.1041	14	0.6974	0.045	8
		5.7658	0.6146	0.0688	6	0.6307	0.0436	6	0.3941	0.1049	14	0.6976	0.0474	8
		5.8706	0.6152	0.0675	6	0.6357	0.0417	6	0.3977	0.1062	14	0.7013	0.0437	8
		5.9754	0.6273	0.0723	6	0.6411	0.0478	6	0.4028	0.1073	14	0.7075	0.0542	8
		6.0803	0.6286	0.0747	6	0.6355	0.047	6	0.4082	0.1071	14	0.708	0.054	8
		6.1851	0.6244	0.0691	6	0.6333	0.0456	6	0.4069	0.1076	14	0.7133	0.0511	8
		6.2899	0.624	0.0698	6	0.6512	0.0485	6	0.4087	0.1073	14	0.7154	0.0487	8
		6.3948	0.6312	0.0762	6	0.6519	0.0476	6	0.4139	0.1112	14	0.7169	0.045	8
		6.4996	0.6341	0.0792	6	0.6429	0.0503	6	0.4149	0.1092	14	0.7237	0.048	8
		6.6044	0.6345	0.0686	6	0.6493	0.0472	6	0.4189	0.1108	14	0.721	0.0507	8
		6.7093	0.6228	0.0699	6	0.6471	0.0494	6	0.4202	0.111	14	0.7257	0.0479	8
		6.8141	0.641	0.0694	6	0.6524	0.0468	6	0.4233	0.1094	14	0.7314	0.0507	8
		6.9189	0.6415	0.0764	6	0.6546	0.0437	6	0.4276	0.1114	14	0.7344	0.0461	8
		7.0238	0.6408	0.0711	6	0.6545	0.0527	6	0.4291	0.1084	14	0.7375	0.0491	8
		7.1286	0.6432	0.0766	6	0.6586	0.0403	6	0.4301	0.1077	14	0.7402	0.0496	8
		7.2334	0.6462	0.0698	6	0.6574	0.0543	6	0.4304	0.108	14	0.7424	0.0471	8
		7.3382	0.65	0.0709	6	0.6612	0.0528	6	0.435	0.1105	14	0.7462	0.0451	8
		7.4431	0.6482	0.0716	6	0.6536	0.049	6	0.4378	0.1117	14	0.7457	0.0518	8
		7.5479	0.6496	0.0741	6	0.6616	0.0548	6	0.4391	0.1098	14	0.7495	0.0465	8
		7.6527	0.6591	0.0737	6	0.6715	0.055	6	0.4404	0.1064	14	0.7484	0.0473	8
		7.7576	0.6641	0.0793	6	0.6716	0.048	6	0.4429	0.1111	14	0.7512	0.0515	8
		7.8624	0.6578	0.0745	6	0.6694	0.0515	6	0.4458	0.1116	14	0.7571	0.0539	8
		7.9672	0.6596	0.0759	6	0.6682	0.0574	6	0.4455	0.1104	14	0.759	0.0511	8
		8.0721	0.6608	0.0799	6	0.6646	0.0499	6	0.4494	0.1137	14	0.7634	0.0478	8
		8.1769	0.6619	0.073	6	0.6747	0.0708	6	0.4519	0.1111	14	0.7664	0.0471	8
		8.2817	0.668	0.0768	6	0.6752	0.0604	6	0.452	0.1103	14	0.7643	0.0471	8
		8.3866	0.6618	0.077	6	0.6749	0.0509	6	0.4569	0.1123	14	0.7647	0.0466	8
		8.4914	0.6642	0.0793	6	0.6829	0.0656	6	0.4605	0.1132	14	0.7721	0.0392	8
		8.5962	0.6668	0.0715	6	0.679	0.0671	6	0.457	0.1119	14	0.7679	0.0489	8
		8.7011	0.6608	0.0815	6	0.6944	0.063	6	0.4609	0.1121	14	0.767	0.0486	8
		8.8059	0.6648	0.0807	6	0.6891	0.0667	6	0.4636	0.1101	14	0.7704	0.0516	8
		8.9107	0.6633	0.0745	6	0.6883	0.0699	6	0.4646	0.1112	14	0.7721	0.0507	8
		9.0156	0.6795	0.0777	6	0.6875	0.0719	6	0.4686	0.1112	14	0.7745	0.054	8
		9.1204	0.6671	0.077	6	0.6943	0.0736	6	0.4673	0.1098	14	0.7761	0.0552	8
		9.2252	0.6744	0.0753	6	0.6902	0.0649	6	0.4713	0.1129	14	0.784	0.0527	8
		9.3301	0.6743	0.0799	6	0.6957	0.0679	6	0.472	0.1111	14	0.7813	0.0522	8
		9.4349	0.6791	0.0754	6	0.7013	0.0709	6	0.4717	0.1109	14	0.7804	0.0523	8
		9.5397	0.6777	0.076	6	0.6989	0.0687	6	0.475	0.1104	14	0.7848	0.0489	8
		9.6446	0.6792	0.0801	6	0.7005	0.0742	6	0.4778	0.112	14	0.7868	0.0468	8
		9.7494	0.6849	0.0847	6	0.6981	0.068	6	0.4777	0.1092	14	0.7928	0.0554	8
		9.8542	0.6777	0.0775	6	0.7009	0.0717	6	0.4795	0.1106	14	0.7854	0.0483	8
		9.959	0.6801	0.0876	6	0.7036	0.0673	6	0.4779	0.1104	14	0.79	0.0514	8
		10.0639	0.6883	0.0823	6	0.7082	0.0713	6	0.4858	0.1137	14	0.7904	0.047	8
		10.1687	0.6909	0.0759	6	0.7034	0.0743	6	0.482	0.1096	14	0.7937	0.0496	8
		10.2735	0.6926	0.0791	6	0.7109	0.0745	6	0.4857	0.1125	14	0.7928	0.0493	8
		10.3784	0.6891	0.0816	6	0.7156	0.0685	6	0.4878	0.1117	14	0.7953	0.0442	8
		10.4832	0.6859	0.0816	6	0.7167	0.0761	6	0.4909	0.1106	14	0.8003	0.0509	8
		10.588	0.6938	0.0788	6	0.7123	0.0756	6	0.486	0.1091	14	0.8049	0.0517	8
		10.6929	0.6917	0.0786	6	0.7143	0.0681	6	0.4919	0.1112	14	0.8018	0.0519	8
		10.7977	0.6939	0.0849	6	0.7122	0.0728	6	0.4902	0.1124	14	0.8066	0.053	8
		10.9025	0.6991	0.0755	6	0.7142	0.0712	6	0.4945	0.1114	14	0.8071	0.0543	8
		11.0074	0.6986	0.0744	6	0.7221	0.0651	6	0.4922	0.1139	14	0.8035	0.0549	8
		11.1122	0.6987	0.0806	6	0.7117	0.067	6	0.4957	0.1103	14	0.8043	0.0514	8
		11.217	0.6999	0.083	6	0.7221	0.0611	6	0.4946	0.1112	14	0.8075	0.0491	8
		11.3219	0.7001	0.0824	6	0.7194	0.0628	6	0.4977	0.1124	14	0.7999	0.0494	8
		11.4267	0.6956	0.0783	6	0.7226	0.0646	6	0.4993	0.1108	14	0.8086	0.0504	8
		11.5315	0.694	0.0733	6	0.7333	0.0658	6	0.5026	0.113	14	0.8059	0.0402	8
		11.6364	0.6968	0.0764	6	0.7307	0.0737	6	0.5026	0.1109	14	0.8044	0.0481	8
		11.7412	0.7044	0.0778	6	0.7338	0.0642	6	0.5007	0.1119	14	0.8118	0.0448	8
		11.846	0.7016	0.0698	6	0.7284	0.0658	6	0.4993	0.1091	14	0.8088	0.0413	8
		11.9509	0.6976	0.0741	6	0.7367	0.0761	6	0.5054	0.1123	14	0.8102	0.0464	8
		12.0557	0.6989	0.0825	6	0.727	0.0692	6	0.5032	0.1089	14	0.8088	0.0464	8
		12.1605	0.7087	0.0803	6	0.7346	0.0743	6	0.5072	0.1101	14	0.8116	0.0391	8
		12.2654	0.7163	0.082	6	0.7338	0.064	6	0.5062	0.1064	14	0.8122	0.0423	8
		12.3702	0.7172	0.0786	6	0.739	0.0707	6	0.5057	0.1051	14	0.8184	0.0456	8
		12.475	0.7149	0.0782	6	0.7377	0.0681	6	0.5086	0.1075	14	0.8148	0.0447	8
		12.5798	0.7169	0.0787	6	0.739	0.0713	6	0.5102	0.1113	14	0.8163	0.0455	8
		12.6847	0.7175	0.0771	6	0.7345	0.0735	6	0.5096	0.1079	14	0.8169	0.0484	8
		12.7895	0.7155	0.0768	6	0.7436	0.0722	6	0.5101	0.1091	14	0.8149	0.0509	8
		12.8943	0.7311	0.0759	6	0.7437	0.0731	6	0.5098	0.1076	14	0.8173	0.0484	8
		12.9992	0.716	0.076	6	0.7439	0.0698	6	0.5119	0.1098	14	0.8199	0.0466	8
		13.104	0.7157	0.0761	6	0.74	0.077	6	0.5149	0.1092	14	0.8235	0.0428	8
		13.2088	0.7263	0.0758	6	0.7528	0.0708	6	0.5162	0.1129	14	0.8203	0.0453	8
		13.3137	0.7226	0.0747	6	0.7478	0.0771	6	0.5154	0.1088	14	0.8277	0.0469	8
		13.4185	0.7264	0.0761	6	0.7478	0.0696	6	0.5168	0.1081	14	0.8282	0.0436	8
		13.5233	0.7279	0.0823	6	0.7475	0.0729	6	0.5202	0.1144	14	0.8239	0.0424	8
		13.6282	0.7274	0.0805	6	0.7448	0.066	6	0.5191	0.1086	14	0.8271	0.0443	8
		13.733	0.7317	0.0691	6	0.7529	0.076	6	0.518	0.1103	14	0.8258	0.0429	8
		13.8378	0.735	0.0732	6	0.7614	0.0683	6	0.5218	0.1075	14	0.8224	0.0441	8
		13.9427	0.7377	0.0848	6	0.7517	0.0789	6	0.5229	0.1102	14	0.8264	0.0443	8
		14.0475	0.7397	0.0758	6	0.7507	0.0728	6	0.5222	0.1089	14	0.8282	0.044	8
		14.1523	0.7412	0.0736	6	0.7621	0.0768	6	0.5228	0.1077	14	0.825	0.0435	8
		14.2572	0.7438	0.075	6	0.7568	0.0774	6	0.524	0.1076	14	0.8283	0.0527	8
		14.362	0.738	0.0764	6	0.7545	0.0686	6	0.5269	0.1061	14	0.8319	0.0421	8
		14.4668	0.7471	0.0834	6	0.7602	0.0707	6	0.5292	0.1099	14	0.8275	0.0509	8
		14.5717	0.7322	0.0736	6	0.7637	0.0821	6	0.5297	0.1063	14	0.829	0.0449	8
		14.6765	0.7447	0.0802	6	0.7694	0.0706	6	0.527	0.1092	14	0.833	0.0504	8
		14.7813	0.7413	0.0721	6	0.7717	0.0732	6	0.5301	0.1065	14	0.8274	0.047	8
		14.8862	0.7405	0.0778	6	0.769	0.0739	6	0.5304	0.1102	14	0.8317	0.0504	8
		14.991	0.745	0.0754	6	0.7648	0.0728	6	0.5309	0.1064	14	0.8304	0.0466	8
		15.0958	0.7422	0.0718	6	0.7724	0.074	6	0.5347	0.1101	14	0.835	0.0474	8
		15.2006	0.7488	0.0791	6	0.7654	0.0788	6	0.5334	0.1068	14	0.8353	0.0453	8
		15.3055	0.7437	0.0694	6	0.7716	0.073	6	0.5324	0.1097	14	0.831	0.0424	8
		15.4103	0.7415	0.0725	6	0.7759	0.0812	6	0.5343	0.1071	14	0.8392	0.0477	8
		15.5151	0.7417	0.0705	6	0.7743	0.0786	6	0.5336	0.1071	14	0.839	0.0483	8
		15.62	0.7473	0.0729	6	0.7653	0.0694	6	0.5341	0.1083	14	0.8409	0.0451	8
		15.7248	0.746	0.077	6	0.7699	0.0716	6	0.5352	0.1088	14	0.8391	0.049	8
		15.8296	0.7445	0.0738	6	0.7699	0.0774	6	0.534	0.1063	14	0.8362	0.0506	8
		15.9345	0.7524	0.0761	6	0.7647	0.0701	6	0.5353	0.1099	14	0.8351	0.0437	8
		16.0393	0.743	0.0759	6	0.7609	0.0778	6	0.5392	0.1048	14	0.8452	0.0474	8
		16.1441	0.7505	0.0766	6	0.7637	0.0846	6	0.5367	0.1066	14	0.8437	0.0472	8
		16.249	0.753	0.0856	6	0.7648	0.0728	6	0.536	0.1063	14	0.8443	0.0467	8
		16.3538	0.7519	0.0789	6	0.7666	0.0811	6	0.5387	0.1061	14	0.8381	0.053	8
		16.4586	0.756	0.0758	6	0.7659	0.0802	6	0.5396	0.1079	14	0.8437	0.0435	8
		16.5635	0.7538	0.0781	6	0.7668	0.0751	6	0.5405	0.106	14	0.8456	0.0511	8
		16.6683	0.7557	0.0828	6	0.7706	0.0791	6	0.5359	0.1064	14	0.841	0.05	8
		16.7731	0.7473	0.0828	6	0.7625	0.0824	6	0.539	0.1054	14	0.8373	0.0555	8
		16.878	0.748	0.0723	6	0.771	0.0705	6	0.5399	0.1051	14	0.8494	0.0473	8
		16.9828	0.7485	0.0782	6	0.77	0.0696	6	0.5424	0.1049	14	0.8432	0.0537	8
		17.0876	0.7535	0.0794	6	0.7767	0.0778	6	0.5416	0.1038	14	0.8437	0.0457	8
		17.1925	0.7584	0.079	6	0.7679	0.0666	6	0.5458	0.1087	14	0.8461	0.0504	8
		17.2973	0.745	0.0755	6	0.7673	0.0672	6	0.5424	0.1056	14	0.8466	0.0558	8
		17.4021	0.7481	0.0752	6	0.7742	0.0649	6	0.5443	0.1041	14	0.8457	0.0498	8
		17.507	0.7562	0.0852	6	0.773	0.0585	6	0.5421	0.1047	14	0.8541	0.0441	8
		17.6118	0.7412	0.0746	6	0.7622	0.0725	6	0.5442	0.1045	14	0.8507	0.057	8
		17.7166	0.7498	0.0759	6	0.7655	0.0626	6	0.5424	0.1008	14	0.842	0.0518	8
		17.8214	0.758	0.0797	6	0.7736	0.0579	6	0.5455	0.1029	14	0.8523	0.0559	8
		17.9263	0.7511	0.0732	6	0.7724	0.0691	6	0.5459	0.1046	14	0.8487	0.0504	8
		18.0311	0.754	0.0847	6	0.7674	0.0692	6	0.5452	0.103	14	0.849	0.0551	8
		18.1359	0.7535	0.0726	6	0.7731	0.0741	6	0.5467	0.1057	14	0.8537	0.0568	8
		18.2408	0.7521	0.0802	6	0.7756	0.0769	6	0.5481	0.1043	14	0.8528	0.0521	8
		18.3456	0.7541	0.0774	6	0.779	0.0736	6	0.5485	0.1019	14	0.8459	0.0515	8
		18.4504	0.7432	0.0816	6	0.7667	0.0707	6	0.5474	0.1009	14	0.8526	0.0489	8
		18.5553	0.7556	0.0764	6	0.7756	0.0724	6	0.5469	0.1023	14	0.8461	0.0503	8
		18.6601	0.7568	0.0817	6	0.7737	0.0713	6	0.5466	0.1032	14	0.8523	0.0537	8
		18.7649	0.7513	0.0808	6	0.7696	0.0656	6	0.5495	0.105	14	0.8554	0.0482	8
		18.8698	0.7561	0.0786	6	0.7656	0.073	6	0.5522	0.1028	14	0.8463	0.0513	8
		18.9746	0.7562	0.0741	6	0.7749	0.0639	6	0.5509	0.1035	14	0.8548	0.0464	8
		19.0794	0.7508	0.0795	6	0.7746	0.07	6	0.5539	0.1025	14	0.8525	0.0536	8
		19.1843	0.7508	0.082	6	0.7854	0.0569	6	0.5516	0.1052	14	0.8512	0.0521	8
		19.2891	0.7541	0.077	6	0.7789	0.0619	6	0.5521	0.1032	14	0.8537	0.0484	8
		19.3939	0.7502	0.0826	6	0.7737	0.0616	6	0.5524	0.1036	14	0.8601	0.0457	8
		19.4988	0.7598	0.0789	6	0.7731	0.0618	6	0.5541	0.1004	14	0.8582	0.0525	8
		19.6036	0.7528	0.0758	6	0.7603	0.0576	6	0.5526	0.1019	14	0.8605	0.0473	8
		19.7084	0.7498	0.0687	6	0.7722	0.0644	6	0.5513	0.1012	14	0.8591	0.0483	8
		19.8133	0.7482	0.0742	6	0.7728	0.0571	6	0.5544	0.1033	14	0.8594	0.0419	8
		19.9181	0.7555	0.0769	6	0.7669	0.058	6	0.553	0.1033	14	0.8582	0.048	8
		20.0229	0.7556	0.0765	6	0.7694	0.0584	6	0.5563	0.1026	14	0.857	0.0433	8
		20.1278	0.7621	0.0808	6	0.7722	0.0525	6	0.5549	0.1042	14	0.8555	0.0459	8
		20.2326	0.7633	0.0784	6	0.7773	0.0553	6	0.5573	0.1073	14	0.8606	0.0501	8
		20.3374	0.7596	0.0761	6	0.776	0.0615	6	0.5565	0.1025	14	0.8589	0.0455	8
		20.4422	0.7579	0.0785	6	0.7769	0.0576	6	0.556	0.1026	14	0.8551	0.0398	8
		20.5471	0.7599	0.0771	6	0.7695	0.0581	6	0.5569	0.1022	14	0.8575	0.0538	8
		20.6519	0.761	0.079	6	0.776	0.0558	6	0.559	0.1021	14	0.8555	0.0518	8
		20.7567	0.7685	0.0832	6	0.7905	0.0611	6	0.5583	0.1009	14	0.8604	0.0443	8
		20.8616	0.7594	0.075	6	0.7759	0.0552	6	0.5617	0.1059	14	0.8559	0.0525	8
		20.9664	0.7607	0.08	6	0.7827	0.0581	6	0.5619	0.1042	14	0.8621	0.0504	8
		21.0712	0.7555	0.0806	6	0.7834	0.0566	6	0.5594	0.1042	14	0.8601	0.0527	8
		21.1761	0.7598	0.0773	6	0.7812	0.0585	6	0.5595	0.1028	14	0.8636	0.0475	8
		21.2809	0.758	0.0778	6	0.782	0.0592	6	0.5623	0.1035	14	0.8553	0.0549	8
		21.3857	0.7536	0.0685	6	0.7881	0.0593	6	0.5589	0.1013	14	0.857	0.0515	8
		21.4906	0.7579	0.0708	6	0.7848	0.0636	6	0.5621	0.1046	14	0.8566	0.0593	8
		21.5954	0.755	0.0727	6	0.7904	0.0665	6	0.5624	0.1034	14	0.8557	0.0537	8
		21.7002	0.7552	0.0735	6	0.7883	0.0631	6	0.5625	0.103	14	0.8578	0.0505	8
		21.8051	0.7605	0.0758	6	0.797	0.0564	6	0.562	0.1033	14	0.8609	0.0486	8
		21.9099	0.7568	0.0747	6	0.7911	0.0653	6	0.5619	0.1041	14	0.8578	0.0548	8
		22.0147	0.752	0.0704	6	0.7984	0.0565	6	0.5632	0.1028	14	0.8591	0.0529	8
		22.1196	0.7691	0.0748	6	0.7981	0.0517	6	0.5621	0.1015	14	0.8626	0.0592	8
		22.2244	0.7618	0.0771	6	0.7939	0.0584	6	0.5641	0.1047	14	0.8555	0.0496	8
		22.3292	0.7688	0.0793	6	0.7881	0.0649	6	0.5616	0.1022	14	0.8521	0.0559	8
		22.4341	0.7693	0.0824	6	0.7838	0.0522	6	0.5652	0.1039	14	0.858	0.0582	8
		22.5389	0.7751	0.0809	6	0.7871	0.056	6	0.5654	0.1029	14	0.8639	0.0542	8
		22.6437	0.7755	0.0827	6	0.794	0.0568	6	0.5648	0.1014	14	0.8577	0.0546	8
		22.7486	0.7789	0.0797	6	0.7902	0.0531	6	0.5652	0.1042	14	0.86	0.0526	8
		22.8534	0.7719	0.0778	6	0.7899	0.057	6	0.5658	0.105	14	0.86	0.0591	8
		22.9582	0.7691	0.0827	6	0.7909	0.055	6	0.5662	0.1015	14	0.8617	0.0613	8
		23.063	0.7732	0.081	6	0.7903	0.0523	6	0.5683	0.1059	14	0.8536	0.0542	8
		23.1679	0.7817	0.0824	6	0.7902	0.0621	6	0.5677	0.1035	14	0.856	0.0616	8
		23.2727	0.7794	0.0886	6	0.7978	0.0601	6	0.5676	0.1055	14	0.8607	0.0589	8
		23.3775	0.7756	0.0854	6	0.7938	0.0591	6	0.5687	0.1021	14	0.864	0.0598	8
		23.4824	0.7706	0.0808	6	0.8006	0.0498	6	0.5729	0.104	14	0.8663	0.06	8
		23.5872	0.778	0.0855	6	0.7941	0.0596	6	0.5687	0.1029	14	0.8657	0.059	8
		23.692	0.7815	0.0839	6	0.7983	0.0623	6	0.5674	0.1035	14	0.8647	0.0653	8
		23.7969	0.7699	0.0847	6	0.7942	0.0528	6	0.5688	0.1031	14	0.8652	0.0533	8
		23.9017	0.7755	0.0835	6	0.7986	0.0634	6	0.5714	0.1042	14	0.8663	0.0594	8
		24.0065	0.7715	0.0821	6	0.7988	0.0551	6	0.5729	0.1022	14	0.8605	0.0556	8
		24.1114	0.7756	0.0866	6	0.7947	0.0586	6	0.5713	0.1002	14	0.8657	0.0601	8
		24.2162	0.7724	0.0739	6	0.8011	0.0576	6	0.5718	0.1026	14	0.8636	0.0605	8
		24.321	0.7814	0.085	6	0.8002	0.0489	6	0.5728	0.1039	14	0.8639	0.0571	8
		24.4259	0.7782	0.0834	6	0.7923	0.0525	6	0.5692	0.1051	14	0.8664	0.0577	8
		24.5307	0.7656	0.0823	6	0.8024	0.0525	6	0.5733	0.1043	14	0.8677	0.0552	8
		24.6355	0.776	0.0837	6	0.8054	0.0524	6	0.5724	0.1041	14	0.8644	0.0621	8
		24.7404	0.7756	0.0897	6	0.8031	0.0573	6	0.5739	0.1001	14	0.865	0.065	8
		24.8452	0.773	0.0848	6	0.7978	0.0454	6	0.5743	0.1009	14	0.861	0.0548	8
		24.95	0.7776	0.0789	6	0.793	0.0588	6	0.5759	0.1029	14	0.8616	0.0634	8
		25.0549	0.773	0.0791	6	0.7971	0.0506	6	0.5743	0.1044	14	0.8582	0.063	8
	Sup Fig.4J	PA (uM)	GP index		Sup Fig.4K	PA 100 uM
	Jurkat	0	0.192		Jurkat	-	S1P 1 uM
	Laurdan	25	0.165		Laurdan	0.223	0.212
		50	0.197			0.221	0.209
		100	0.249			0.219	0.207
		200	0.29
		400	0.339
		15°C
	Sup Fig.4M	N2	p2	p2;p2::gfp	p2;H511A p2::gfp	p2;3HisA p2::gfp
	C. elegans	991.659	380.756	974.904	982.204	195.81
	Length (nm)	945.508	382.008	977.171	922.384	259.536
		956.647	285.203	1053.7	925.917	254.315
		954.19	286.877	1045.59	1024.18	277.7
		921.419	271.805	1085.55	1021.35	257.807
		1044.74	373.895	1004.18	1032.02	178.535
		962.54	377.2	1138.6	994.335	259.587
		938.924	290.677	984.142	988.661	265.011
		894.061	227.765	1062.82	1043.38	261.674
		956.563	279.414	1030.77	934.847	238.833
		892.999	407.898	1021.13	939.359	252.564
		949.025	362.235	846.463	967.58	284.102
		847.582	393.9	1045.12	975.084	249.605
		854.85	276.528	859.105	1049.76	279.156
		942.313	488.96	980.357	1002.83	297.432
		889.46	298.486	1048.14	1023.93	287.568
		1097.84	352.066	985.612	1083.03	291.129
		955.41	426.602		1014.24	271.347
		871.033	454.976		907.842	352.518
		831.485	302.638		1067.64	265.836
		Glucose
	Sup Fig.4N	N2	p2	p2;p2::gfp	p2;H511A p2::gfp	p2;3HisA p2::gfp
	C. elegans	786.916	269.422	685.286	967.034	219.562
	Length (nm)	822.904	206.871	650.729	949.613	241.549
		885.586	302.176	765.804	965.188	248.347
		865.513	216.911	743.06	913.888	256.725
		809.002	228.942	641.556	828.628	258.113
		869.841	249.856	732.702	924.322	240.832
		880.611	251.808	724.574	995.105	308.396
		877.448	279.64	750.733	952.783	280.091
		834.948	252.418	662.863	916.251
		840.727	242.415	738.03	875.539
		818.409	272.972	722.007	922.51
		911.397	215.616	829.23	892.06
		821.923	250.192	752.094	949.855
		893.222	245.278	706.894	887.803
		820.254	277.537	766.249	910.735
		893.288	239.189	722.886	962.588
		870.273	261.25	690.427	907.4
		879.787	274.07	674.215	958.565
		875.846	225.151	694.672	996.254
		910.927			858.599
	Sup Fig.4O
	Tail phenotype	N2	p2	p2;p2::gfp	p2;H511A p2::gfp	p2;3HisA p2::gfp
	WT	100	0	9.67742	4.05405	7.69231
	Mild	0	0	79.0323	81.0811	23.0769
	Severe	0	100	11.2903	14.8649	69.2308

## Sheet: Fig.4
									PA 200 uM
		PA 400 uM	PA 200 uM						NT siRNA	Sphk1+2 siRNA
	Fig.4A	NT siRNA	NT siRNA	Sphk1 siRNA	Sphk2 siRNA	Sphk1+2 siRNA		Fig.4C	-	-	S1P 10 uM	S1P 1 uM	OA 200 uM
	HEK293	-0.071	-0.105	-0.142	-0.092	0.037		HEK293	-0.162	-0.097	-0.157	-0.171	-0.217
	Laurdan	-0.069	-0.136	-0.126	-0.105	0.063		Laurdan	-0.194	-0.078	-0.138	-0.183	-0.232
	GP values	-0.074	-0.118	-0.139	-0.159	-0.022		GP values	-0.176	-0.101	-0.151	-0.139	-0.205
		-0.079	-0.144	-0.144	-0.08	0.074			-0.2	-0.089	-0.195	-0.142	-0.252
		-0.107	-0.138	-0.153	-0.116	0.054			-0.22	-0.129	-0.176	-0.141	-0.228
		-0.059	-0.125	-0.123	-0.086	0.103			-0.19	-0.124	-0.185	-0.199	-0.251
		-0.109	-0.148	-0.142	-0.121	-0.002			-0.19	-0.121	-0.192	-0.156	-0.237
		-0.077	-0.152	-0.157	-0.161	0.079			-0.193	-0.114	-0.177	-0.161	-0.223
		-0.094	-0.139	-0.138	-0.068	0.083			-0.219	-0.111	-0.211	-0.169	-0.232
		-0.087	-0.178	-0.16	-0.126	0.065			-0.187	-0.135	-0.182	-0.188	-0.257
		-0.077	-0.166	-0.156	-0.095	0.054			-0.163	-0.088	-0.188	-0.203	-0.233
		-0.117	-0.158	-0.079	-0.136	-0.001			-0.217	-0.161	-0.186	-0.159	-0.242
		-0.129	-0.099	-0.095	-0.169	0.072			-0.202	-0.139	-0.192	-0.112	-0.228
		-0.062	-0.111	-0.159	-0.152	0.038			-0.173	-0.039	-0.186	-0.152	-0.223
		-0.104	-0.129	-0.096	-0.115	-0.01			-0.196	-0.069	-0.176	-0.16	-0.226
		-0.141	-0.152	-0.133	-0.171	-0.017			-0.198	-0.107	-0.2	-0.112	-0.233
		-0.123	-0.15	-0.142	-0.185	0.04			-0.214	-0.112	-0.187	-0.11	-0.202
		-0.101	-0.135	-0.152	-0.161	-0.003			-0.223	-0.094	-0.183	-0.153	-0.221
		-0.087	-0.158	-0.191	-0.164	0.028			-0.187	-0.107	-0.163	-0.141	-0.263
		-0.099	-0.191	-0.154	-0.127	-0.032			-0.197	-0.139	-0.181	-0.158	-0.247
	Fig.4F	S1PR1	S1PR2	S1PR2	S1PR4	S1PR5
	MEFs	0.1	0.26	0.993	-	-
	qPCR	0.07	0.22	0.941	-	-
		0.08	0.28	1.071	-	-
									PA 200 uM
		Basal	PA 400 uM	PA 200 uM					NT siRNA	AdipoR2 siRNA	AdipoR2 siRNA	S1PR2 siRNA	S1PR3 siRNA	S1PR3 siRNA
	Fig.4H	-	-	-	JTE-013	TY52156		Fig.4I	-	-	S1P 1 uM	-	-	S1P 1 uM
	WT MEFs	-0.174	-0.14	-0.266	-0.233	-0.147		HEK293	-0.179	-0.058	-0.08	-0.146	-0.107	-0.153
	Laurdan	-0.21	-0.19	-0.21	-0.174	-0.174		Laurdan	-0.214	-0.006	-0.095	-0.168	-0.086	-0.044
	GP values	-0.231	-0.121	-0.225	-0.238	-0.119		GP values	-0.184	0.03	-0.068	-0.191	-0.098	-0.074
		-0.22	-0.132	-0.24	-0.172	-0.227			-0.185	-0.003	-0.123	-0.171	-0.037	-0.054
		-0.324	-0.089	-0.222	-0.227	-0.183			-0.185	-0.045	-0.055	-0.149	-0.036	-0.116
		-0.261		-0.187	-0.271	-0.203			-0.173	-0.029	-0.045	-0.145	-0.041	-0.119
		-0.227		-0.221	-0.205	-0.176			-0.169	-0.017	-0.132	-0.18	-0.013	-0.077
		-0.305		-0.209	-0.254	-0.224			-0.217	-0.04	-0.085	-0.166	-0.062	-0.051
		-0.269		-0.182	-0.245	-0.143			-0.2	-0.019	-0.024	-0.168	-0.078	-0.084
		-0.244		-0.168	-0.207	-0.128			-0.205	0.021	-0.101	-0.171	-0.098	-0.07
		-0.264		-0.273	-0.247	-0.209					-0.131		-0.077	-0.062
		-0.235		-0.247	-0.209	-0.209					-0.131		-0.063	-0.14
		-0.291		-0.241	-0.137	-0.078					-0.056		-0.055	-0.054
		-0.284		-0.276	-0.243	-0.197					-0.152		-0.097	-0.107
		-0.234		-0.28	-0.275	-0.142					-0.151			-0.074

## Sheet: Sup Fig.5
	Sup Fig.5A	NT siRNA	Sphk1 siRNA		Sup Fig.5B	NT siRNA	Sphk2 siRNA
	HEK293	1.07	0.15		HEK293	1.11	0.37
	qPCR	0.9	0.15		qPCR	0.94	0.41
	fold change	1.03	0.24		fold change	1.09	0.31
			N2 (WT)			paqr-2 mutant			sphk-1 mutant					PA
	Sup Fig.5D	Time (s)	Mean	SD	N	Mean	SD	N	Mean	SD	N		Sup Fig.5E	N2 (WT)	paqr-2 mutant	sphk-1 mutant
	C. elegans	0	0	0	9	0	0	9	0	0	9		C. elegans	3.6447	5.5886	4.8596
	FRAP	0.243	0.0635932	0.00606831	9	0.0512	0.00799289	9	0.0555578	0.00989896	9		FRAP	3.6447	3.4017	3.4017
	curves	0.486	0.106921	0.00763421	9	0.0857	0.0110245	9	0.0915433	0.0113891	9		T half	3.8877	4.8596	3.6447
		0.729	0.144595	0.00983872	9	0.1199	0.0163561	9	0.126172	0.0110814	9			2.6728	3.1587	4.8596
		0.9719	0.182515	0.0143782	9	0.143	0.0183904	9	0.154193	0.011909	9			4.1307	3.1587	3.8877
		1.2149	0.206964	0.0156198	9	0.1626	0.0222329	9	0.180191	0.0162243	9			3.8877	5.1026	4.6166
		1.4579	0.226731	0.0163875	9	0.1886	0.026532	9	0.193485	0.0174205	9			2.1868	3.6447	3.1587
		1.7009	0.253217	0.0200217	9	0.1997	0.0259533	9	0.22125	0.017693	9			3.1587	4.1307	4.8596
		1.9439	0.272042	0.0183979	9	0.218	0.0294035	9	0.237188	0.0204351	9			2.9158	5.1026	3.4017
		2.1869	0.295941	0.0215551	9	0.2313	0.031074	9	0.256299	0.0216409	9
		2.4298	0.311878	0.0225568	9	0.249	0.0333519	9	0.266612	0.0244517	9
		2.6728	0.32693	0.0241622	9	0.2651	0.0353979	9	0.288658	0.0250535	9
		2.9158	0.337766	0.0253545	9	0.2725	0.0363095	9	0.295507	0.0239416	9
		3.1588	0.356764	0.0273134	9	0.2885	0.0359265	9	0.30601	0.0249122	9
		3.4018	0.367832	0.0263222	9	0.3004	0.0381653	9	0.328176	0.0294651	9
		3.6447	0.383939	0.0282619	9	0.3148	0.0391759	9	0.334542	0.0268083	9		Sup Fig.5F	PA
		3.8877	0.393082	0.0274006	9	0.3242	0.0395076	9	0.346199	0.0301748	9		Stage	N2 (WT)	paqr-2 mutant	sphk-1 mutant
		4.1307	0.410518	0.0298838	9	0.3324	0.0427966	9	0.353304	0.030823	9		L1-L3	0	100	20
		4.3737	0.41623	0.0316407	9	0.3403	0.0421235	9	0.362651	0.0288309	9		L4	7	0	36
		4.6167	0.429312	0.0302845	9	0.3516	0.0430224	9	0.377238	0.0311405	9		Adult	93	0	44
		4.8597	0.43702	0.0312773	9	0.3626	0.0455991	9	0.389814	0.0287065	9
		5.1026	0.441587	0.0289253	9	0.372	0.0449321	9	0.393768	0.0292157	9
		5.3456	0.447064	0.0297166	9	0.3794	0.0447017	9	0.398913	0.0294458	9
		5.5886	0.462901	0.0334106	9	0.3848	0.0456519	9	0.40464	0.0323582	9
		5.8316	0.471671	0.0333577	9	0.3887	0.0476746	9	0.419508	0.0298253	9		Sup Fig.5G	PA
		6.0746	0.479311	0.0297637	9	0.4027	0.0457814	9	0.421698	0.0311667	9		Tail phenotype	N2 (WT)	paqr-2 mutant	sphk-1 mutant
		6.3175	0.491107	0.032046	9	0.4013	0.0470868	9	0.430497	0.0323625	9		WT	52	0	7
		6.5605	0.500275	0.0347128	9	0.4131	0.0488942	9	0.440377	0.0343757	9		Mild	48	0	89
		6.8035	0.507196	0.033943	9	0.4172	0.0495744	9	0.44394	0.0336213	9		Severe	0	0	4
		7.0465	0.509472	0.0330033	9	0.4319	0.0490326	9	0.450338	0.0342252	9
		7.2895	0.514419	0.0313561	9	0.4376	0.0471792	9	0.462304	0.0350856	9
		7.5325	0.516326	0.0337097	9	0.4358	0.0490914	9	0.468434	0.0339445	9
		7.7754	0.519975	0.0340139	9	0.4452	0.0497874	9	0.476799	0.0340626	9
		8.0184	0.541808	0.0330195	9	0.4464	0.0476749	9	0.485143	0.0329944	9
		8.2614	0.535132	0.0338685	9	0.4592	0.0502452	9	0.491282	0.0350794	9
		8.5044	0.540341	0.0333586	9	0.4641	0.051687	9	0.491331	0.0336638	9
		8.7474	0.548452	0.0346768	9	0.4716	0.0530619	9	0.497892	0.0343487	9
		8.9903	0.552615	0.0349399	9	0.4706	0.0526042	9	0.496142	0.0370098	9
		9.2333	0.561304	0.0347251	9	0.4748	0.0511865	9	0.501557	0.0336392	9
		9.4763	0.563306	0.0326179	9	0.4867	0.0537818	9	0.508437	0.036144	9
		9.7193	0.569187	0.0368911	9	0.4826	0.0525104	9	0.513956	0.0353436	9
		9.9623	0.573223	0.0338408	9	0.5012	0.0548058	9	0.517413	0.0379997	9
		10.2053	0.587864	0.0382407	9	0.4929	0.0536993	9	0.528338	0.0355622	9
		10.4482	0.579472	0.0354117	9	0.4939	0.0508048	9	0.521006	0.0361336	9
		10.6912	0.587386	0.0369046	9	0.5045	0.0508356	9	0.529547	0.0364233	9
		10.9342	0.589505	0.0324924	9	0.5095	0.0540549	9	0.54043	0.0367855	9
		11.1772	0.598781	0.0339255	9	0.5125	0.0538691	9	0.544994	0.0376031	9
		11.4202	0.596683	0.0349183	9	0.5254	0.0571966	9	0.54952	0.0333934	9
		11.6631	0.607885	0.0370432	9	0.5219	0.0557909	9	0.559894	0.0382783	9
		11.9061	0.603741	0.0338653	9	0.5237	0.0548755	9	0.55999	0.0389574	9
		12.1491	0.606481	0.0335993	9	0.5219	0.0532672	9	0.562373	0.0374224	9
		12.3921	0.611323	0.0329358	9	0.5353	0.0548523	9	0.562437	0.0376759	9
		12.6351	0.617239	0.0330513	9	0.5274	0.0493993	9	0.56733	0.037235	9
		12.8781	0.612681	0.0348733	9	0.5396	0.0544264	9	0.573933	0.036508	9
		13.121	0.624578	0.035159	9	0.5442	0.0534972	9	0.576112	0.0354553	9
		13.364	0.627183	0.0343716	9	0.546	0.0543083	9	0.587672	0.0361201	9
		13.607	0.6342	0.0338586	9	0.5538	0.0540032	9	0.579219	0.0356217	9
		13.85	0.630677	0.0341138	9	0.5601	0.054236	9	0.591754	0.0366583	9
		14.093	0.625569	0.0333242	9	0.5629	0.0517585	9	0.586735	0.0355392	9
		14.3359	0.63552	0.0332223	9	0.5607	0.0551006	9	0.592215	0.0358126	9
		14.5789	0.626233	0.0341108	9	0.5625	0.0549642	9	0.590517	0.0348949	9
		14.8219	0.641705	0.0339282	9	0.5695	0.0522046	9	0.595526	0.0375181	9
		15.0649	0.643456	0.0318569	9	0.5738	0.0545054	9	0.593765	0.037161	9
		15.3079	0.637324	0.0317725	9	0.5722	0.0527957	9	0.608644	0.0355881	9
		15.5509	0.654831	0.0366366	9	0.5766	0.0539224	9	0.610037	0.0339867	9
		15.7938	0.644344	0.0339416	9	0.5819	0.0519497	9	0.601413	0.0342011	9
		16.0368	0.652726	0.0329185	9	0.5885	0.0533078	9	0.603714	0.0346134	9
		16.2798	0.658892	0.0325876	9	0.5846	0.0563532	9	0.614912	0.0338508	9
		16.5228	0.663753	0.0324458	9	0.5834	0.0537921	9	0.622422	0.0392685	9
		16.7658	0.656419	0.0323723	9	0.5828	0.0534006	9	0.617228	0.0343037	9
		17.0087	0.667376	0.0316903	9	0.5987	0.0581934	9	0.624701	0.035416	9
		17.2517	0.682224	0.035003	9	0.5967	0.0534646	9	0.627096	0.0360895	9
		17.4947	0.673948	0.0353448	9	0.6041	0.0550552	9	0.630831	0.0373029	9
		17.7377	0.670255	0.0362142	9	0.6	0.0551188	9	0.630192	0.0352081	9
		17.9807	0.672182	0.0318136	9	0.5999	0.0551837	9	0.634425	0.0354932	9
		18.2237	0.671018	0.0334865	9	0.6001	0.0546072	9	0.636685	0.0346894	9
		18.4666	0.684512	0.0364946	9	0.6008	0.0559095	9	0.638989	0.0361736	9
		18.7096	0.688304	0.036123	9	0.6005	0.0541347	9	0.643338	0.0363638	9
		18.9526	0.690844	0.0346009	9	0.6112	0.0564947	9	0.641995	0.0348058	9
		19.1956	0.688378	0.0323618	9	0.6115	0.0554816	9	0.648603	0.0330369	9
		19.4386	0.69336	0.0351351	9	0.6138	0.0540617	9	0.647811	0.0320913	9
		19.6815	0.692489	0.0347377	9	0.6103	0.055621	9	0.650186	0.0346055	9
		19.9245	0.696189	0.0315567	9	0.6043	0.0518738	9	0.65571	0.0353573	9
		20.1675	0.697638	0.0316579	9	0.628	0.0584956	9	0.655477	0.0336974	9
		20.4105	0.692253	0.0344551	9	0.6163	0.0596068	9	0.64841	0.0300503	9
		20.6535	0.700107	0.0319956	9	0.6151	0.053192	9	0.653727	0.0351145	9
		20.8965	0.704149	0.0346113	9	0.6278	0.0539996	9	0.654368	0.035134	9
		21.1394	0.702998	0.0317907	9	0.6264	0.0542459	9	0.658772	0.0346866	9
		21.3824	0.702117	0.0288509	9	0.6275	0.0559163	9	0.668797	0.0343895	9
		21.6254	0.7022	0.0347981	9	0.6392	0.0580861	9	0.674715	0.0388026	9
		21.8684	0.715124	0.033597	9	0.6255	0.0543026	9	0.660407	0.0335494	9
		22.1114	0.712146	0.0315577	9	0.6466	0.0573977	9	0.665139	0.0352764	9
		22.3543	0.711768	0.0333668	9	0.6373	0.0557047	9	0.672533	0.0341747	9
		22.5973	0.711612	0.0342107	9	0.6433	0.0549169	9	0.673917	0.0332861	9
		22.8403	0.714198	0.0324882	9	0.6369	0.0532123	9	0.673807	0.0360075	9
		23.0833	0.720202	0.0326977	9	0.6388	0.0556323	9	0.671336	0.0318514	9
		23.3263	0.718323	0.0334395	9	0.6481	0.0552296	9	0.680998	0.0322391	9
		23.5693	0.722872	0.0296427	9	0.6391	0.0565215	9	0.673616	0.0299657	9
		23.8122	0.717062	0.0324084	9	0.6478	0.0549649	9	0.680514	0.0338263	9
		24.0552	0.720285	0.0295042	9	0.6387	0.0522938	9	0.677767	0.0340546	9
		Basal	PA 400 uM				Basal	PA 400 uM
	Sup Fig.5H	-	-	SEW2781 1 uM		Sup Fig.5I	-	-	W146 5 uM		Sup Fig.5J	S1PR1	S1PR2	S1PR3	S1PR4	S1PR5
	MEFs	-0.247	-0.167	-0.128		MEFs	-0.237	-0.137	-0.217		HEK293	0.26	1.43	0.27	-	0.05
	Laurdan	-0.196	-0.178	-0.173		Laurdan	-0.252	-0.169	-0.174		qPCR	0.3	0.68	0.44	-	0.04
	GP values	-0.167	-0.118	-0.139		GP values	-0.211	-0.147	-0.188		fold change	0.32	1.03	0.28	-	0.02
		-0.223	-0.228	-0.09			-0.228	-0.137	-0.173
		-0.193	-0.098	-0.155			-0.175	-0.194	-0.206
		-0.209	-0.107	-0.125			-0.23	-0.225	-0.21
		-0.191	-0.119	-0.203			-0.254	-0.213	-0.208
		-0.209	-0.211	-0.181			-0.193	-0.201	-0.199
		-0.228	-0.04	-0.141			-0.208	-0.198	-0.215
		-0.198	-0.203	-0.078			-0.216	-0.182	-0.188
			-0.105	-0.183				-0.207	-0.235
			-0.183	-0.179				-0.223	-0.137
			-0.21	-0.163				-0.159	-0.171
			-0.175	-0.141				-0.187	-0.169
			-0.199	-0.19				-0.258	-0.18
		Basal	PA 200 uM					Basal	PA 400 uM
	Sup Fig.5K	-	-	JTE-013 5 uM	TY52156 5 uM		Sup Fig.5L	-	A971432 1 uM		Sup Fig.5M	S1PR1	S1PR2	S1PR3	S1PR4	S1PR5
	HEK293	-0.235	-0.156	-0.203	-0.056		HEK293	-0.164	-0.182		U-2 OS	0.038	0.61	0.81	-	0.34
	Laurdan	-0.247	-0.161	-0.209	-0.069		Laurdan	-0.176	-0.182		qPCR	0.03	0.56	1.11	-	0.12
	GP values	-0.23	-0.191	-0.242	-0.088		GP values	-0.169	-0.171		fold change	0.5	0.58	1.12	-	0.15
		-0.25	-0.165	-0.222	-0.032			-0.14	-0.161
		-0.24	-0.153	-0.221	-0.052			-0.151	-0.161
		-0.251	-0.195	-0.203	-0.045			-0.169	-0.174
		-0.23	-0.186	-0.208	-0.031			-0.174	-0.175
		-0.263	-0.176	-0.217	-0.064			-0.17	-0.147
		-0.231	-0.176	-0.215	-0.051			-0.16	-0.193
		-0.279	-0.192	-0.203	-0.045			-0.168	-0.146
			-0.22		-0.052			-0.154	-0.166
			-0.194		-0.075			-0.136	-0.185
			-0.213		-0.062			-0.161	-0.203
			-0.202		-0.048			-0.157	-0.181
			-0.189		-0.085			-0.18	-0.151
								-0.168	-0.18
								-0.227	-0.187
								-0.158	-0.176
								-0.209	-0.182
								-0.222	-0.225
		Basal	PA 400 uM	PA 200 uM				Sup Fig.5O	NT siRNA	S1PR1 siRNA
	Sup Fig.5N	-	-	-	JTE-013 5 uM	TY52156 5 uM		HEK293	0.94	0.52
	U-2 OS	-0.224	-0.141	-0.189	-0.222	-0.105		qPCR	1.02	0.37
	Laurdan	-0.231	-0.135	-0.173	-0.182	-0.104		fold change	1.04	0.39
	GP values	-0.234	-0.072	-0.191	-0.2	-0.104
		-0.242	-0.079	-0.182	-0.222	-0.065
		-0.256	-0.155	-0.204	-0.231	-0.101		Sup Fig.5P	NT siRNA	S1PR2 siRNA
		-0.245	-0.103	-0.206	-0.225	-0.111		HEK293	0.83	0.04
		-0.202	-0.12	-0.171	-0.233	-0.1		qPCR	1.02	0.05
		-0.242	-0.112	-0.221	-0.238	-0.109		fold change	1.19	0.03
		-0.25	-0.152	-0.218	-0.2	-0.117
		-0.259	-0.165	-0.202	-0.229	-0.1
				-0.188		-0.134		Sup Fig.5Q	NT siRNA	S1PR3 siRNA
				-0.179		-0.143		HEK293	1.14	0.03
				-0.224		-0.123		qPCR	0.93	0.02
				-0.223		-0.09		fold change	0.94	0.01
				-0.206		-0.104
	x	PA 200 uM
		NT siRNA siRNA	AdipoR2 siRNA	AdipoR2 siRNA	S1PR1 siRNA
	Sup Fig.5R	-	-	S1P 1 uM	-
	HEK293	-0.104	0.034	-0.029	-0.086
	Laurdan	-0.107	0.041	-0.07	-0.131
	GP values	-0.14	0.074	0.024	-0.154
		-0.16	0.133	0.05	-0.137
		-0.131	0.147	0.003	-0.135
		-0.14	0.069	0.045	-0.119
		-0.15	0.077	0.055	-0.121
		-0.124	0.131	0.067	-0.113
		-0.107	0.093	-0.004	-0.109
		-0.153	0.086	0.057	-0.101
			0.093	0.013
			0.098	-0.011
			0.107	-0.017
			0.074	0.076
			0.081	0.008

## Sheet: Fig.5
		Basal		PA 200 uM		PA 400 uM			PA 200 uM				PA 50 uM
	Fig.5A	-	Betulin	-	Betulin	-		Fig.5D	-	T0070907		Fig.5E	-	T0070907
	WT MEFs	-0.251	-0.234	-0.218	-0.208	-0.168		WT MEFs	-0.228	-0.174		R2KO MEFs	-0.244	-0.047
	Laurdan	-0.234	-0.267	-0.235	-0.223	-0.202		Laurdan	-0.215	-0.099		Laurdan	-0.242	-0.038
	GP values	-0.214	-0.24	-0.24	-0.157	-0.218		GP values	-0.238	-0.169		GP values	-0.174	-0.125
		-0.236	-0.252	-0.238	-0.188	-0.199			-0.211	-0.112			-0.148	-0.045
		-0.249	-0.214	-0.238	-0.183	-0.18			-0.269	-0.128			-0.246	-0.109
		-0.321	-0.236	-0.26	-0.212	-0.149			-0.247	-0.074			-0.228	-0.099
		-0.246	-0.242	-0.238	-0.198	-0.219			-0.25	-0.172			-0.145	-0.124
		-0.23	-0.29	-0.192	-0.196	-0.162			-0.201	-0.155			-0.229	-0.093
		-0.258	-0.253	-0.235	-0.21	-0.056			-0.223	-0.219			-0.129	-0.07
		-0.249	-0.258	-0.236	-0.172	-0.175			-0.251	-0.167			-0.218	-0.125
		-0.249	-0.28	-0.258	-0.206	-0.213							-0.254	-0.161
		-0.247	-0.256	-0.266	-0.196	-0.212							-0.24	-0.205
		-0.211	-0.275	-0.229	-0.205	-0.168							-0.169	-0.064
		-0.245	-0.226	-0.268	-0.291	-0.179							-0.161	-0.096
		-0.249	-0.284	-0.228	-0.214	-0.147							-0.198	-0.132
														0
														-0.061
														-0.104
		PA 200 uM
		NT siRNA siRNA	AdipoR2 siRNA		SREBF1 siRNA
	Fig.5B	-	-	S1P 1 uM	-	S1P 1 uM	OA 200 uM
	HEK293	-0.125	-0.032	-0.127	-0.146	-0.155	-0.228
	Laurdan	-0.188	0.032	-0.058	-0.17	-0.134	-0.187
	GP values	-0.173	-0.063	-0.041	-0.141	-0.023	-0.227
		-0.208	0.001	-0.062	-0.105	-0.128	-0.144
		-0.124	-0.031	-0.031	-0.075	-0.082	-0.205
		-0.166	-0.006	-0.056	-0.094	-0.068	-0.178
		-0.195	0.051	-0.022	-0.09	-0.113	-0.207
		-0.149	0.022	-0.041	-0.09	-0.075	-0.247
		-0.148	0.039	-0.038	-0.103	-0.033	-0.285
		-0.192	0.03	-0.011	-0.208	-0.028	-0.187
					-0.144	-0.087
					-0.102	-0.139
					-0.053	-0.101
					-0.113	-0.092
					-0.061	-0.061
		PA 200 uM							PA 200 uM
		NT siRNA siRNA	PPARG siRNA						NT siRNA	RXRA siRNA
	Fig.5F	-	-	S1P 10 uM	S1P 1 uM	OA 200 uM		Fig.5G	-	-	S1P 1 uM
	HEK293	-0.097	-0.098	0.032	0.123	-0.152		HEK293	-0.17	-0.119	-0.15
	Laurdan	-0.096	-0.108	0.011	0.084	-0.215		Laurdan	-0.156	-0.146	-0.167
	GP values	-0.11	-0.05	0.037	0.032	-0.178		GP values	-0.199	-0.142	-0.092
		-0.137	-0.057	0.08	0.085	-0.178			-0.169	-0.129	-0.074
		-0.158	-0.048	0.095	0.041	-0.198			-0.167	-0.095	-0.078
		-0.119	-0.055	0.037	-0.022	-0.183			-0.165	-0.069	-0.064
		-0.071	-0.033	0.01	0.063	-0.157			-0.179	-0.1	-0.102
		-0.145	-0.011	0.052	0.033	-0.147			-0.163	-0.002	-0.104
		-0.065	-0.037	-0.049	0.063	-0.184			-0.194	-0.166	-0.139
		-0.104	-0.025	0.012	-0.037	-0.194			-0.168	-0.117	-0.139
		-0.142	0.012	-0.04	0.024	-0.197
		-0.144	0.014	0.03	0.003	-0.218
		-0.136	0.038	0.001	-0.069	-0.209
		-0.189	0.026	-0.076	0.004	-0.202
		-0.13	-0.002	0.042	-0.075	-0.213
		-0.173	0.051	0.049	-0.048	-0.216
		-0.129	0.035	0.019	-0.105	-0.195
		-0.145	0.016	0.12	-0.108	-0.197
		-0.143	0.055	0.08	0.011	-0.186
		-0.173	0.077	0.01	0.033	-0.182
		NT siRNA siRNA				SREBF1 siRNA
	Fig.5C	Full	Basal	PA	PA + S1P	Basal
	HEK293	1.46686	0.422574	0.0859527	0.178818	0.138991
	WB SREBP1	0.76501	0.150385	0.0128926	0.128145	0.0261801
		0.768129	0.193349	0.075364	0.150671	0.0472135

## Sheet: Sup Fig.6
	Sup Fig.6A	PA
	Stage	N2 (WT)	paqr-2 mutant	sbp-1 mutant
	L1-L3	0	100	20
	L4	4	0	80
	Adult	96	0	0
	Sup Fig.6B	PA				Sup Fig.3A	NT siRNA	SREBF1 siRNA
	Tail phenotype	N2 (WT)	paqr-2 mutant	sbp-1 mutant		HEK293	1.05	0.13
	WT	52	0	7		qPCR	0.93	0.14
	Mild	48	0	89		fold change	1.03	0.13
	Severe	0	0	4
		NT siRNA			AdipoR2 siRNA
		-	PA 200 uM	NT PA+S1P	-	PA 200 uM	NT PA+S1P
	Sup Fig.6D			S1P 1 uM			S1P 1 uM
	HEK293	1.51737	0.118173	1.01399	0.473242	0.130325	0.784276
	SREBP1 WB	0.641254	0.0932537	0.349734	0.393599	0.143443	0.36275
		0.841378	0.0807939	0.94264	0.238309	0.202885	0.633335

## Sheet: Sup Fig.7
		Basal	PA 400 uM	PA 200 uM					PA					NHR49 GFP
	Sup Fig.7B	-	-	-	T0070907 1 uM			Sup Fig.7M	N2 (WT)	paqr-2 mutant	nhr-49 mutant			N2 (WT)	paqr-2 mutant	paqr-2 mutant
	U-2 OS	-0.239	-0.13	-0.212	-0.166			C. elegans	3.2193	4.1912	2.9763		Sup Fig.7U	-	-	S1P
	Laurdan	-0.209	-0.116	-0.218	-0.181			FRAP	3.9482	5.4061	3.9482		C. elegans	36.3636	37.5	28.5714
	GP index	-0.246	-0.169	-0.233	-0.166			T half	2.9763	3.4623	3.9482		% foci	23.5294	33.3333	47.3684
		-0.246	-0.139	-0.186	-0.178				3.4623	5.6491	4.4342			30	18.75	41.6667
		-0.241	-0.145	-0.218	-0.174				3.4623	5.6491	4.6772			0	0	33.3333
		-0.251	-0.1	-0.241	-0.173				3.7052	5.8921	4.1912			0	5.26316	25
		-0.247	-0.119	-0.227	-0.168				2.9763	3.6447	4.4342			5.26316	0	38.8889
		-0.238	-0.16	-0.187	-0.182					3.9482	4.4342			14.2857	5	12.5
		-0.251	-0.152	-0.233	-0.163									35.2941	38.8889	44.4444
		-0.256	-0.154	-0.233	-0.165
				-0.205	-0.177			Sup Fig.7N	PA
				-0.2	-0.192			Stage	N2 (WT)	paqr-2 mutant	nhr-49 mutant			15°C
				-0.21	-0.168			L1-L3	0	100	14		Sup Fig.7V	-	S1P
				-0.195	-0.167			L4	7	0	41		C. elegans	0	46.1538
				-0.21	-0.154			Adult	93	0	45		% foci	0	0
														0	13.3333
														0	0
	Sup Fig.7C	NT siRNA	PPARG siRNA					Sup Fig.7O	PA					0	15.3846
	HEK293	0.96	0.14					Tail phenotype	N2 (WT)	paqr-2 mutant	nhr-49 mutant			0	0
	qPCR	1.03	0.14					WT	52	0	2			6.66667	6.25
	fold change	1.03	0.12					Mild	48	0	83			0	33.3333
								Severe	0	0	15			7.69231	25
														0
		PA 200 uM
		NT siRNA	PPARG siRNA
	Sup Fig.7D	-	-	S1P 10 uM	S1P 1 uM	OA 200 uM
	HEK293	2.6141	3.1738	4.213	4.071	2.2939
	FRAP	2.5468	3.4208	3.2302	3.0258	2.4381
	T half	2.476	3.4421	2.6931	3.5841	2.1837
		2.8312	2.8402	3.4121	3.6167	1.625
		2.4474	3.3548	3.0205	3.9499	2.316
		2.971	3.85	3.1121	3.5981
			3.7519	3.2019	3.7326
			4.9878	3.713	3.5024
			3.2505	3.7285	2.5511
			3.8906	3.4614	3.961
			2.3996	3.8992	3.4212
			3.519	4.1546
			3.6079
			3.4999
			2.632
	Sup Fig.7E	NT siRNA	RXRA siRNA		Sup Fig.7F	NT siRNA	PPARA siRNA
	HEK293	0.95	0.11		HEK293	0.96	0.05
	qPCR	1.06	0.09		qPCR	1.17	0.06
	fold change	0.99	0.08		fold change	0.89	0.06
		PA 200 uM
		NT siRNA	AdipoR2 siRNA	HACD3 siRNA	PPARG siRNA	PPARA siRNA
	Sup Fig.7G	2.6364	2.9066	2.8597	4.5536	3.0343
	HEK293	2.2668	2.9748	2.1955	3.3734	2.3628
	FRAP	1.6327	2.9469	2.1666	4.3119	1.9762
	T half	2.0836	4.3015	4.1833	2.457	2.0103
		3.3846	3.9284	2.7882	4.2091	1.9207
		2.0327	4.1456	2.055	3.345	1.9042
		1.8639		3.716	2.9308
		3.344		3.5277
		2.5208		2.3637
		4.2684		4.4945
				2.7626
				3.5578
				2.3593
				3.6071
				4.3521
	Sup Fig.7H	NT siRNA	SREBF1 siRNA		Sup Fig.7H	NT siRNA	SREBF2 siRNA
	HEK293	1.05	0.09		HEK293	1.15	0.05
	qPCR	0.93	0.11		qPCR	0.76	0.04
	fold change	1.03	0.08		fold change	1.14	0.06
		WT (N2)		WT (N2) + PA		paqr-2 mutant		paqr-2 mutant + PA
	Sup Fig.7T	Nuclei	With Foci	Nuclei	With Foci	Nuclei	With Foci	Nuclei	With Foci
	C. elegans	3	0	4	3	1	0	8	0
	foci	4	0	9	0	4	0	16	0
		5	1	5	0	4	2	12	0
		6	2	3	2	7	2	4	0
		10	3	8	4	4	0	6	0
		10	1	3	1	3	0	6	0
		14	0	2	1	3	0	5	0
		6	1	6	2	4	0	12	0
		5	0	6	3	4	0	5	0
		2	0	4	2	5	0	3	0
		3	0	7	0	2	0	4	0
		2	1	4	2	3	0	10	0
		5	1	1	1	1	0	6	0
		4	0	2	1	8	0	5	0
		13	0	1	0	16	2	8	0
		12	0	5	4	16	0	5	0
		2	2	3	3	6	0	8	6
		1	1	2	0	10	0	5	4
		5	3	5	1	7	1	4	3
		2	1	5	0	4	0	8	0
		2	1	1	1	1	1	7	0
		5	1	3	0	8	5	5	0
		4	0	3	2	12	0	7	0
		5	0	5	5	8	2	5	0
		3	0	3	1	5	2	17	0
		5	0	8	8	3	1	12	0
		1	1	5	1	5	1	9	0
		5	0	3	0	9	0	4	0
		2	0	4	0	5	1	1	0
		6	0	4	0	5	0	6	0
		4	0	7	1	2	0	2	0
		1	0	10	4	8	0	9	0
		6	0	6	4	10	0	6	0
		3	0	4	1	7	1	2	0
		6	0	5	4	5	0	5	2
		4	0	2	2	5	0	6	2
		9	0	7	2	7	1	2	1
		11	0	4	3	5	0	6	0
		15	3	3	1	3	1	4	0
		4	0	4	2	5	0	3	0
		3	0	8	4	5	0	10	0
		7	0	10	6	1	0	10	0
		7	1	5	3	9	2	20	0
		6	0	6	0	3	1
		4	0	2	1	4	0
		4	0	10	5	7	0
		6	1	7	3	13	3
		3	0	7	0	7	0
		4	0	4	1	15	0
		2	0	7	4	5	0
		5	1	1	1	9	0
		1	0	5	4	14	5
		4	0			10	2
		6	0
		1	0
		3	0
		3	0
		3	0
		7	0

[truncated: 2 more sheets: Fig.6, Sup Fig.8]
