# Supplementary material for: Sphingosine 1-phosphate mediates adiponectin receptor signaling essential for lipid homeostasis and embryogenesis
Source: Nat Commun. 2022 Nov 22;13:7162. doi: 10.1038/s41467-022-34931-0 (PMC9684441; doi:10.1038/s41467-022-34931-0)
Supplement: Supplementary file 6 — Source Data [file 41467_2022_34931_MOESM6_ESM.zip › Source Data NCOMMS-21-38753A/Exact p-values.xlsx]

## Sheet: Fig.1 & S1
	Figure
			p-value	q-value
	1G	KEGG_FATTY_ACID_METABOLISM	0.0116473	0.0448901
	1H	KEGG_GLYCOLYSIS_GLUCONEOGENESIS	0	0
		KEGG_PYRUVATE_METABOLISM	0	0.000507042
		KEGG_ARGININE_AND_PROLINE_METABOLISM	0	0.000676056
		KEGG_AMINOACYL_TRNA_BIOSYNTHESIS	0.00168919	0.00202817
		KEGG_PENTOSE_PHOSPHATE_PATHWAY	0	0.00202817
		KEGG_PEROXISOME	0	0.00223099
		KEGG_STARCH_AND_SUCROSE_METABOLISM	0	0.00557746
		KEGG_GALACTOSE_METABOLISM	0.00344828	0.00593964
		KEGG_SNARE_INTERACTIONS_IN_VESICULAR_TRANSPORT	0	0.00682927
		KEGG_MISMATCH_REPAIR	0	0.0101408
		KEGG_BUTANOATE_METABOLISM	0.00513699	0.0223099
		KEGG_BASE_EXCISION_REPAIR	0.00169205	0.0278412
		KEGG_PURINE_METABOLISM	0	0.0285634
		KEGG_GLYCEROLIPID_METABOLISM	0.00692042	0.0326067
		KEGG_TRYPTOPHAN_METABOLISM	0.0146252	0.044837
		KEGG_FATTY_ACID_METABOLISM	0.0116473	0.0448901
	1I	ApoA1	0.00713023
		ApoB	0.00395798
	1J	ApoE	0.00539487
		ApoM	0.00966176
	1K	PC32:0 WT vs R2KO	0.0008
	1L	S1P WT vs R2KO	0.0152
	S1L	Sph WT vs R2KO	0.0075

## Sheet: Fig.2 & S2
	Figure
			p-value
	2A	PC16:0 WT vs R2KO on PA	0.0002
		PC16:0 WT vs DKO on PA	<0.0001
		PC16:0 WT vs DKO on PA+OA	0.018
	2B	PC18:1 WT vs R2KO on PA	0.0004
		PC18:1 WT vs DKO on PA	0.0002
		PC18:1 WT vs R2KO on PA+OA	0.0396
		PC18:1 WT vs DKO on PA+OA	0.0113
	2D	WT vs R2KO PA 50 uM	<0.0001
		WT vs DKO PA 50 uM	<0.0001
		R2KO vs DKO PA 50 uM	<0.0001
		WT vs R2KO PA 200 uM	<0.0001
		WT vs DKO PA 200 uM	<0.0001
		R2KO vs DKO PA 200 uM	<0.0001
	2K	WT vs DKO	<0.0001
	2L	WT vs DKO	<0.0001
	2M	S1P WT vs DKO Basal	0.0004
		S1P WT vs DKO PA	0.0442
	2N	Sph WT vs DKO Basal	0.0017
	2P	PE16:0 DKO PA vs PA+S1P	0.0316
	2R	PE PUFA DKO PA vs PA+S1P	0.0224
	2S	WT vs DKO PA	0.0017
		DKO PA vs PA+S1P	0.0362
	2T	WT PA vs PA+S1P	0.016
		DKO PA vs PA+S1P	0.0272
	2U	DKO PA vs PA+S1P	0.028
	S2A	PE16:0 WT vs DKO basal	0.0024
		PE16:0 R2KO vs DKO basal	0.0054
		PE16:0 WT vs R2KO on PA	<0.0001
		PE16:0 WT vs DKO on PA	<0.0001
		PE16:0 WT vs DKO on PA+OA	0.0003
		PE16:0 R2KO vs DKO on PA+OA	0.0048
	S2B	PE18:1 WT vs R2KO on PA	<0.0001
		PE18:1 WT vs DKO on PA	0.0014
		PE18:1 R2KO vs DKO on PA	<0.0001
	S2C	PE20:4 WT vs R2KO basal	<0.0001
		PE20:4 R2KO vs DKO basal	<0.0001
		PE20:4 WT VS R2KO PA	0.0147
		PE20:4 WT VS DKO PA	0.0004
		PE20:4 R2KO VS DKO PA	<0.0001
		PE20:4 WT VS DKO PA+OA	0.0005
		PE20:4 R2KO VS DKO PA+OA	<0.0001
	S2D	PC16:0 WT vs R1KO basal	0.0082
		PC16:0 WT vs R2KO basal	0.0013
		PC16:0 R1KO vs R2KO basal
		PC16:0 WT vs R1KO PA	0.0232
		PC16:0 WT vs R2KO PA	<0.0001
		PC16:0 R1KO vs R2KO PA	0.0018
	S2E	PC18:1 WT vs R2KO basal	0.0095
		PC18:1 WT vs R2KO PA	0.0005
		PC18:1 R1KO vs R2KO basal	0.0262
	S2M	Basal	<0.0001
		PA 200 uM	<0.0001
	S2P	Basal	<0.0001
		PA 200 uM	<0.0001
	S2Q	PA 200 uM	<0.0001

## Sheet: Fig.S3
	Figure
			p-value
	S3D	NT vs AdipoR2 siRNA	<0.0001
	S3E	PC16:0 AdipoR2 siRNA PA vs PA+S1P	0.0068
	S3F	PC18:1 AdipoR2 siRNA PA vs PA+S1P	0.0017
	S3G	PC20:2 AdipoR2 siRNA PA vs PA+S1P	0.028
	S3H	PE16:0 AdipoR2 siRNA PA vs PA+S1P	0.0063
	S3I	PE16:1 AdipoR2 siRNA PA vs PA+S1P	0.0334
	S3J	PE18:1 AdipoR2 siRNA PA vs PA+S1P	0.0133
	S3K	DiCer NT vs AdipoR2 PA	<0.0001
		DiCer NT vs AdipoR2 PA+S1P	<0.0001
		DICer AdipoR2 siRNA PA vs PA+S1P	0.0017
	S3L	Cer NT vs AdipoR2 PA	0.0058
		Cer NT siRNA PA vs PA+S1P	0.0012
	S3M	SM NT vs AdipoR2 PA	<0.0001
		SM NT vs AdipoR2 PA+S1P	0.0066
		SM AdipoR2 siRNA PA vs PA+S1P	0.0189
	S3N	GlcCer NT vs AdipoR2 PA	0.0004
		GlcCer NT vs AdipoR2 PA+S1P	<0.0001
		GlcCer NT siRNA PA vs PA+S1P	0.0063
		GlcCer AdipoR2 siRNA PA vs PA+S1P	0.0004
	S3O	LacCer NT vs AdipoR2 PA	0.0012
		LacCer NT vs AdipoR2 PA+S1P	0.0024
		LacCer AdipoR2 siRNA PA vs PA+S1P	0.0083
	S3Q	NT vs AdipoR2 siRNA PA	<0.0001
		AdipoR2 siRNA PA vs PA+S1P 10 uM	<0.0001
		AdipoR2 siRNA PA vs PA+S1P 1 uM	0.0014
		AdipoR2 siRNA PA vs PA+OA	<0.0001
	S3T	Vehicle vs S1P	<0.0001
	S3X	Vehicle vs S1P	0.0368

## Sheet: Fig.3 & S4
	Figure
			p-value
	3A	Basal vs PA	<0.0001
	3C	PA vs PA+S1P 10 uM	<0.0001
		PA vs PA+S1P 1 uM	<0.0001
		PA vs PA+OA	<0.0001
	3D	PA vs PA+S1P	<0.0001
	3E	PA vs PA+S1P	<0.0001
	3F	PA vs PA+S1P 10 uM	<0.0001
		PA vs PA+S1P 1 uM	<0.0001
		PA vs PA+OA	<0.0001
	3G	PA vs PA+S1P	0.0294
	3J	Mock vs AdipoR2-WT OE	0.0229
		AdipoR2-WT OE vs AdipoR2-H202,348,350A	0.0007
	S4A	PA vs PA+S1P	0.0021
	S4C	PA vs PA+S1P	<0.0001
	S4D	PA vs PA+S1P 10 nM	0.0059
		PA vs PA+S1P 100 nM	0.0034
	S4F	PA vs PA+S1P 10 uM	0.0026
	S4G	PA vs PA+S1P 10 uM	0.0004
	S4H	PA vs PA+S1P 10 uM	0.0001
	S4I	PA vs PA+S1P 10 uM	0.007
	S4K	PA vs PA+S1P 1 uM	0.0033
	S4M	paqr-2 mutant Mock vs ExPAQR2-WT	<0.0001
		paqr-2 mutant Mock vs ExPAQR2-H511A	<0.0001
	S4N	paqr-2 mutant Mock vs ExPAQR2-WT	<0.0001
		paqr-2 mutant Mock vs ExPAQR2-H511A	<0.0001

## Sheet: Fig.4 & S5
	Figure
			p-value
	4A	PA 200 vs 400 uM	<0.0001
		NT vs Sphk1/2 siRNA PA 200 uM	<0.0001
		Sphk1 vs Sphk1/2 siRNA PA 200 uM	<0.0001
		Sphk2 vs Sphk1/2 siRNA PA 200 uM	<0.0001
	4C	Sphk1/2 siRNA PA vs PA+S1P 1 uM	<0.0001
		Sphk1/2 siRNA PA vs PA+S1P 10 uM	<0.0001
		Sphk1/2 siRNA PA vs PA+OA	<0.0001
	4H	Vehicle vs JTE-013	0.591
		Vehicle vs TY52156	0.0003
	4I	NT vs S1PR3 siRNA PA	<0.0001
		AdipoR2 siRNA PA vs PA+S1P	<0.0001
		S1PR3 siRNA PA vs PA+S1P	0.1447
	S5A	NT siRNA vs Sphk1 siRNA	0.000552903
	S5B	NT siRNA vs Sphk2 siRNA	0.00047688
	S5D	N2 vs paqr-2	0.033
		N2 vs sphk-1	0.0383
	S5H	PA 400 uM Vehicle vs SEW2871	0.778
	S5I	PA 200 uM Vehicle vs W146	0.8434
	S5K	Vechicle vs TY52156	<0.0001
	S5L	Vehicle vs A971432	0.4027
	S5N	Vehicle vs TY52156	<0.0001
	S5O	NT vs S1PR1 siRNA	0.00124935
	S5P	NT vs S1PR2 siRNA	<0.0001
	S5Q	NT vs S1PR3 siRNA	<0.0001
	S5R	NT vs S1PR1 siRNA	0.2362
		NT vs AdipoR2 siRNA	<0.0001
		AdipoR2 siRNA PA vs PA+S1P	<0.0001

## Sheet: Fig.5 and S6
	Figure
			p-value
	5A	Vehicle vs Betulin	0.3682
		PA Vehicle vs Betulin	0.0007
		PA 200 vs PA 400 uM	<0.0001
	5B	NT vs SREBF1 siRNA	0.0019
		AdipoR2 siRNA PA vs PA+S1P	0.003
		SREBF1 siRNA PA vs PA+S1P	0.1097
		SREBF1 siRNA PA vs PA+OA	<0.0001
	5C	NT vs SREBF1 siRNA	0.0169952
		PA vs PA+S1P	0.0252
	5D	Vehicle vs T0070907	<0.0001
	5E	Vehicle vs T0070907	0.0016
	5F	PPARG siRNA PA vs PA+S1P 1 uM	0.3678
		PPARG siRNA PA vs PA+OA	<0.0001
	5G	NT vs RXRA siRNA	0.0005
		RXRA siRNA PA vs PA+S1P	0.8985
	S6C	NT vs SREBF1 siRNA	<0.0001
	S6D	NT siRNA Vehicle vs PA	0.0272
		NT siRNA PA vs PA+S1P	0.0334
		AdipoR2 siRNA Vehicle vs PA	0.0446
		AdipoR2 siRNA PA vs PA+S1P	0.0256
	S6G	WT vs R2KO	<0.0001
		R2KO vs WT+PA	<0.0001
		WT vs WT+PA	<0.0001
		R2KO vs R2KO+PA	<0.0001
		WT+PA vs R2KO+PA	<0.0001
		WT vs R2KO+PA	<0.0001
	S6H	WT vs R2KO	<0.0001
		WT vs WT+PA	<0.0001
		R2KO vs R2KO+PA	<0.0001
		WT+PA vs R2KO+PA	<0.0001
		WT vs R2KO+PA	<0.0001
	S6I	WT vs WT+PA	<0.0001
		R2KO vs R2KO+PA	<0.0001
		WT+PA vs R2KO+PA	<0.0001
		WT vs R2KO+PA	<0.0001
	S6J	WT vs R2KO	<0.0001
		WT vs WT+PA	<0.0001
		WT vs R2KO+PA	<0.0001
		R2KO vs R2KO+PA	<0.0001
		WT+PA vs R2KO+PA	<0.0001

## Sheet: Fig.S6F
			SERUM	Serum-free	Serum-free	Serum-free	Serum-free	Serum-free	Serum-free	Serum-free	Serum-free	Serum-free	Serum-free	Serum-free	Serum-free
			PALMITATE	0 _M Palmitate	0 _M Palmitate	0 _M Palmitate	200 _M Palmitate	200 _M Palmitate	200 _M Palmitate	0 _M Palmitate	0 _M Palmitate	0 _M Palmitate	200 _M Palmitate	200 _M Palmitate	200 _M Palmitate
			TIME	24 hours	24 hours	24 hours	24 hours	24 hours	24 hours	24 hours	24 hours	24 hours	24 hours	24 hours	24 hours
			TREATMENT	WT24h	WT24h	WT24h	WT24hPA	WT24hPA	WT24hPA	KO24h	KO24h	KO24h	KO24hPA	KO24hPA	KO24hPA
			SAMPLE	WT1_24h_S34	WT2_24h_S39	WT3_24h_S5	WT1_24h_pa_S10	WT2_24h_pa_S15	WT3_24h_pa_S20	KO1_24h_S25	KO2_24h_S30	KO3_24h_S35	KO1_24h_pa_S40	KO2_24h_pa_S41	KO3_24h_pa_S42
SYMBOL	p-value	q-value	GENOTYPE	WT	WT	WT	WT	WT	WT	R2KO	R2KO	R2KO	R2KO	R2KO	R2KO
ACLY	6.934e-10	9.707e-09		14.78	14.783	14.843	13.754	13.713	13.676	14.227	14.11	14.268	13.037	13.08	13.075
ADAMTS1	5.955e-08	2.501e-07		12.701	12.708	12.757	12.642	12.616	12.544	13.065	13.057	13.155	13.365	13.369	13.415
ADIPOR2	5.423e-09	4.388e-08		12.286	12.276	12.216	11.81	11.757	11.8	11.771	11.768	11.814	11.505	11.499	11.521
ASNS	1.464e-06	3.515e-06		13.743	13.655	13.585	13.147	13.192	13.141	12.972	13.12	13.03	13.653	13.616	13.616
ATF3	3.351e-08	1.564e-07		10.885	10.622	10.676	12.179	12.256	12.15	10.921	11.393	11.059	13.746	13.68	13.612
BMP2	3.734e-09	3.494e-08		9.3217	9.4224	9.3484	9.0431	9.0857	9.1632	7.2062	7.3749	7.4591	6.9379	7.0423	7.1934
CBS	0.0006867	0.0008874		11.591	11.512	11.432	10.985	10.628	10.705	11.223	11.323	11.179	11.211	11.044	11.294
CCNL1	0.0001872	0.0002665		9.9166	9.8626	9.8271	9.9708	10.187	9.8837	9.8069	10.221	9.8192	10.747	10.876	10.766
CEBPB	8.329e-06	1.59e-05		8.8778	9.0392	8.7459	8.8557	9.1049	8.8953	8.6967	8.8679	8.8792	9.9985	9.8756	9.8816
CEBPG	6.925e-06	1.38e-05		13.542	13.525	13.353	12.943	12.947	12.888	13.157	13.282	13.163	13.608	13.603	13.579
CLCN7	5.061e-05	8.336e-05		10.241	10.268	10.323	9.5937	9.7827	9.671	10.035	10.154	10.045	9.8579	9.7614	9.6564
CREB5	2.152e-06	4.757e-06		10.125	10.026	10.083	10.572	10.6	10.855	10.392	10.251	10.446	11.275	11.434	11.386
CTH	1.514e-06	3.532e-06		10.91	10.939	10.749	9.9176	10.045	9.9505	10.134	10.416	10.273	11.082	11.104	11.145
DDIT3	1.149e-07	4.195e-07		11.337	11.406	11.165	10.345	10.292	10.249	10.489	10.487	10.448	11.526	11.427	11.4
DHCR7	3.9e-08	1.724e-07		11.842	11.899	11.815	11.252	11.085	11.194	11.559	11.586	11.707	10.533	10.534	10.443
DNAJB9	7.598e-09	4.559e-08		9.7455	9.6862	9.6184	10.144	10.093	10.249	9.7406	9.9509	9.7762	11.665	11.682	11.563
DUSP1	1.254e-06	3.097e-06		10.609	10.751	10.694	10.621	10.537	10.507	10.185	10.232	10.287	11.294	11.153	11.123
DUSP10	0.001078	0.001352		6.4052	6.4248	6.601	7.0431	6.8577	6.4373	7.0015	6.8679	6.7697	7.4846	7.4317	7.3873
E2F7	4.872e-06	9.983e-06		10.925	10.759	10.919	10.991	10.947	10.884	10.276	10.292	10.208	10.437	10.352	10.502
ETS2	2.94e-05	5.145e-05		10.473	10.621	10.628	9.6203	9.9041	9.8061	10.387	10.62	10.525	9.9379	9.8756	9.9951
ETV5	9.986e-05	0.0001498		6.2952	6.2574	6.6584	7.4512	8.678	7.6438	6.6623	7.2169	7.7167	9.8448	9.8641	9.5173
FADS1	1.571e-07	5.097e-07		12.249	12.209	12.322	11.994	11.96	11.989	11.989	11.974	11.936	11.26	11.074	11.249
FADS2	1.099e-07	4.195e-07		11.202	11.381	11.503	11.611	11.413	11.542	10.607	10.55	10.424	9.7949	9.687	9.6778
FASN	1.577e-07	5.097e-07		14.039	14.131	14.047	13.755	13.548	13.662	13.613	13.609	13.61	12.9	12.742	12.838
FICD	2.567e-06	5.529e-06		7.2952	7.3643	7.6752	8.1965	8.2079	7.7999	7.7219	7.8138	7.5752	9.3635	9.4181	9.3655
FOSB	4.312e-05	7.244e-05		4.0293	5.5204	4.4658	6.4581	6.8315	6.7999	5.1942	4.9985	4.8822	7.9934	7.6999	7.7651
GEM	7.706e-08	3.082e-07		5.4699	4.7586	5.1503	8.1414	8.2776	8.3219	5.8109	6.4066	5.8333	9.6791	9.5328	9.6831
GPT2	0.0002174	0.0003044		11.037	11.258	11.223	10.38	10.538	10.183	10.768	10.747	10.757	11.095	11.05	10.871
HERPUD1	1.057e-10	3.038e-09		10.937	10.795	10.891	11.624	11.463	11.485	10.754	10.794	10.766	13.103	13.126	13.103
HMOX1	6.864e-09	4.559e-08		7.5736	7.6273	7.3449	8.9623	9.1104	9.1341	7.0946	6.9419	7.2882	10.109	10.138	10.047
IER3	7.218e-09	4.559e-08		7.9453	7.9832	8.0116	7.4856	7.6926	7.63	8.2357	8.3479	8.3547	9.731	9.5382	9.6492
IL11	0.001535	0.001841		4.7663	5.2794	3.8284	2.0796	2.6483	2.9295	4.1942	4.468	4.4988	2.8504	3.0625	3.463
IL1A	0.0005303	0.000707		0	0	0	0	2.0633	0	0.28729	0	0	3.2655	3.0625	3.5885
INHBE	0.001238	0.001529		7.4052	7.3643	7.1583	6.813	7.1718	7.0485	5.4967	5.9705	6.2972	6.6053	7.1117	6.676
INSIG1	5.919e-10	9.707e-09		12.868	12.895	12.769	12.313	12.288	12.329	12.406	12.386	12.448	11.22	11.299	11.209
IRAK2	7.299e-05	0.0001135		6.9408	6.9493	6.9622	7.0615	6.9213	6.8244	6.8419	6.8679	6.7955	7.5134	7.5791	7.3434
ITGA2	8.608e-05	0.0001315		8.288	7.9697	8.4913	9.3123	9.2556	9.231	8.763	8.66	8.6998	8.3844	8.3561	8.4589
ITPRIP	9.969e-06	1.82e-05		7.0632	7.0294	7.5773	8.7717	8.6369	8.6575	7.763	7.9846	7.7302	8.7851	8.8897	8.8174
JUN	1.085e-10	3.038e-09		12.374	12.301	12.296	13.448	13.373	13.406	12.585	12.692	12.605	14.135	14.099	14.075
LDLR	1.889e-06	4.288e-06		10.654	10.741	10.783	10.457	10.319	10.311	10.332	10.467	10.502	8.8728	9.2009	9.3005
LPIN1	0.04528	0.0494		9.2898	9.5815	9.6613	9.8857	9.9367	9.8896	9.8167	9.7779	9.5733	9.7633	9.5454	9.7784
LSS	2.731e-06	5.735e-06		11.52	11.703	11.758	11.269	11.256	11.236	11.434	11.383	11.458	10.771	10.674	10.814
MT1F	0.000226	0.0003112		0	0	0	2.5651	3.2332	2.5145	0.28729	1.883	0	3.0728	3.7994	3.463
MTHFD2	7.192e-07	1.831e-06		13.255	13.24	13.22	12.689	12.74	12.75	12.726	12.868	12.766	13.162	13.143	13.13
MXD1	0.0001819	0.0002634		8.6923	9.235	8.7538	9.1902	9.1848	9.2605	9.2298	9.1436	9.5715	10.165	10.179	10.212
NCOA7	0.02639	0.02956		10.321	10.16	10.119	10.206	9.9866	10.22	10.126	10.366	10.165	10.409	10.499	10.494
NDRG1	3.744e-09	3.494e-08		11.535	11.422	11.71	12.971	12.805	12.815	10.057	10.126	9.9795	11.705	11.644	11.743
NFIL3	6.476e-07	1.7e-06		9.1308	9.0359	9.1281	9.2048	9.094	9.1218	8.6492	8.8679	8.7201	9.8912	9.8307	9.7817
NFKBIZ	3.791e-07	1.098e-06		7.2369	7.2462	7.0847	7.2089	7.4556	7.4687	7.1453	7.2639	6.9865	8.7372	8.6837	8.6795
NOG	1.266e-08	6.258e-08		7.6257	7.5749	7.9016	6.813	6.7357	7.017	5.9877	5.9419	5.7566	4.0728	4.2849	4.3255
NOV	0.001431	0.001743		3.4443	3.557	3.9064	4.4016	5.1926	4.63	4.6092	4.468	5.2232	5.2655	5.178	5.2515
PLAT	5.747e-09	4.388e-08		8.4216	8.6613	8.5623	10.827	10.875	10.839	8.6753	8.974	8.9207	10.468	10.422	10.46
PLEKHF1	0.01045	0.01237		7.4572	7.3011	7.3589	6.8452	6.9702	7.1095	7.9455	7.3749	7.7501	7.4651	7.2676	7.1121
PPP1R15A	1.051e-08	5.885e-08		9.7611	9.7566	9.4834	10.364	10.418	10.367	9.3958	9.5412	9.3973	11.765	11.748	11.632
PPP1R3C	0.01664	0.01914		2.9589	1.82	1.9804	1.7577	2.8706	1.5145	0.28729	0	0	0	1.8926	0
PTGS2	0.01195	0.01395		2.4443	4.0424	3.5653	4.4016	4.7637	3.5145	4.3748	5.5075	3.6757	5.7573	6.2676	5.9105
RCAN1	5.729e-05	9.255e-05		10.348	10.446	10.158	9.7911	9.8098	9.9025	10.503	10.526	10.508	10.332	10.231	10.269
RND3	4.936e-07	1.382e-06		11.111	11.235	11.023	10.12	10.159	10.186	10.952	11.04	11.089	10.815	10.819	10.756
SCD	2.566e-12	2.155e-10		15.067	15.047	15.102	14.328	14.336	14.338	14.734	14.737	14.715	13.305	13.367	13.379
SERPINE1	0.04507	0.0494		1.9589	3.235	1.6584	2.7577	2.6483	2.9295	2.6092	1.2981	2.9753	3.8504	3.98	3.704
SGK1	7.064e-06	1.38e-05		6.5677	6.3643	6.213	6.3276	6.3301	6.602	6.3097	6.053	5.8822	7.8277	7.6805	7.7651
SIAH2	0.0003318	0.0004496		9.5618	9.5041	9.5832	9.8062	9.5491	9.5461	9.5588	9.7264	9.6155	10.073	10.107	10.06
SLC25A1	5.567e-10	9.707e-09		13.079	13.096	12.962	11.872	11.759	11.789	12.078	11.961	12.028	10.086	10.117	10.295
SLC25A25	2.478e-07	7.433e-07		8.8706	8.9697	8.7774	9.1479	9.1744	9.1751	8.9311	9.0629	9.1071	10.04	9.941	9.9951
SLC38A1	1.345e-07	4.708e-07		13.512	13.595	13.577	12.898	12.824	12.818	13.149	13.23	13.156	13.143	13.125	13.121
SLC3A2	1.136e-08	5.964e-08		12.34	12.294	12.149	12.389	12.365	12.339	12.259	12.321	12.205	13.618	13.608	13.54
SLC6A15	0.0005627	0.0007385		11.37	11.509	11.416	11.382	11.123	11.477	11.202	11.184	11.11	10.861	10.637	10.804
SLC7A1	1.046e-09	1.255e-08		12.531	12.548	12.52	12.377	12.35	12.327	12.352	12.289	12.303	12.981	12.98	12.981
SMOX	6.472e-05	0.0001026		8.4249	8.459	8.2434	8.2773	8.3065	8.2242	8.2002	8.4118	8.2791	8.9165	8.8784	8.8333
SQSTM1	3.723e-05	6.382e-05		11.534	11.737	11.461	11.517	11.462	11.468	11.516	11.51	11.68	12.349	12.248	12.169
SRPK2	0.0009317	0.001186		11.158	11.103	11.09	10.853	10.893	10.875	11.143	11.14	11.096	11.079	11.012	10.901
ST3GAL6	0.02344	0.0266		8.0964	7.5388	7.7353	8.102	7.8706	8.1144	7.6882	7.9846	7.8018	7.2878	7.593	7.3165
STX3	6.028e-07	1.633e-06		8.3235	8.0742	8.4033	9.4123	9.6063	9.5516	8.803	9.1623	8.9353	10.416	10.278	10.473
SYVN1	1.246e-05	2.227e-05		9.4683	9.8106	9.7512	10.02	9.9383	9.9296	9.6558	9.6644	10.02	11.031	10.971	10.946
TGIF1	0.0001568	0.000231		8.7376	8.8087	8.7877	8.6795	8.7392	8.7369	8.759	8.6644	8.5826	9.076	8.9906	9.0804
TRIB3	1.926e-07	5.993e-07		11.834	11.999	11.68	11.69	11.79	11.773	11.277	11.464	11.352	13.098	12.998	13.014
VEGFA	8.537e-06	1.594e-05		11.677	11.717	11.681	11.121	10.993	10.978	11.385	11.455	11.296	11.573	11.516	11.644

## Sheet: Fig.S7
	Figure
			p-value
	S7B	PA Vehicle vs T0070907	<0.0001
	S7C	NT vs PPARG siRNA	<0.0001
	S7D	NT vs PPARG siRNA	0.0059
		PPARG PA vs PA+S1P 10 uM	0.8329
		PPARG PA vs PA+S1P 1 uM	0.6288
		PPARG PA vs PA+OA	<0.0001
	S7E	NT vs RXRA siRNA	<0.0001
	S7F	NT vs PPARA siRNA	<0.0001
	S7G	NT vs AdipoR2 siRNA	0.0347
		NT vs PPARG siRNA	0.0247
		NT vs PPARA siRNA	0.2932
	S7H	SREBF1 NT vs SREBF1/2	<0.0001
		SREBF2 NT vs SREBF1/2	<0.0001
	S7I	PC16:0 NT vs PPARA	0.0408
		PC16:0 NT vs SREBF1/2	<0.0001
	S7J	PC18:1 NT vs PPARA	0.7613
		PC18:1 NT vs SREBF1/2	0.0025
	S7K	PE16:0 NT vs PPARA	0.883
		PE16:0 NT vs SREBF1/2	0.0002
	S7L	PE18:1 NT vs PPARA	0.1362
		PE18:1 NT vs SREBF1/2	0.023
	S7M	N2 vs paqr-2 mutant	0.0058
		N2 vs nhr-49 mutant	0.0087
	S7T	paqr-2 mutant PA vs PA+S1P	<0.0001
	S7U	paqr-2 mutant PA vs PA+S1P	0.0386
	S7V	paqr-2 mutant PA vs PA+S1P	0.0163

## Sheet: Fig.6 & S8
	Figure
			p-value
	6C	NT siRNA PA vs PA+S1P	0.4756
		AdipoR2 siRNA PA vs PA+S1P	0.0004
		PPARG siRNA PA vs PA+S1P	0.3455
		SCD siRNA PA vs PA+S1P	0.3016
	6D	NT siRNA PA vs PA+S1P	0.3319
		AdipoR2 siRNA PA vs PA+S1P	0.0003
		PPARG siRNA PA vs PA+S1P	0.1086
		SCD siRNA PA vs PA+S1P	0.1343
	6E	AdipoR2 siRNA PA vs PA+S1P	0.0265
		S1PR3 siRNA PA vs PA+S1P	0.077
		SREBF1 siRNA PA vs PA+S1P	0.6736
	6F	AdipoR2 siRNA PA vs PA+S1P	0.0395
		S1PR3 siRNA PA vs PA+S1P	0.2494
		SREBF1 siRNA PA vs PA+S1P	0.4533
	6G	NT vs SCD siRNA	<0.0001
		SCD siRNA PA vs PA+S1P	0.8096
		SCD siRNA PA vs PA+OA	<0.0001
	S8A	NT vs PPARG siRNA	0.000817907
	S8B	NT vs SCD siRNA	<0.0001
	S8D	N2 vs paqr-2 mutant	<0.0001
		N2 vs sphk-1 mutant	<0.0001
	S8E	N2 vs paqr-2 mutant	<0.0001
		N2 vs sphk-1 mutant	<0.0001
		N2 vs sbp-1 mutant	<0.0001
		N2 vs nhr-49 mutant	<0.0001
	S8F	N2 vs paqr-2 mutant	0.0001
		N2 vs sphk-1 mutant	0.0001
		N2 vs sbp-1 mutant	<0.0001
		N2 vs nhr-49 mutant	0.0001
	S8G	N2 vs paqr-2 mutant	0.0057
		N2 vs sphk-1 mutant	0.0003
		N2 vs sbp-1 mutant	<0.0001
		N2 vs nhr-49 mutant	0.0003
	S8M	NT siRNA PA vs PA+S1P	0.8741
		AdipoR2 siRNA PA vs PA+S1P	0.0318
		PPARG siRNA PA vs PA+S1P	0.6677
		SCD siRNA PA vs PA+S1P	0.5654
	S8N	AdipoR2 siRNA PA vs PA+S1P	0.0399
		S1PR3 siRNA PA vs PA+S1P	0.4375
		SREBF1 siRNA PA vs PA+S1P	0.1447
	S8O	NT vs SCD siRNA	0.0002
		SCD siRNA PA vs PA+S1P 10 uM	0.2054
		SCD siRNA PA vs PA+S1P 1 uM	0.8754
		SCD siRNA PA vs PA+OA	<0.0001
